# Supplementary material for: Genetic, biological and epidemiological study on a cluster of H9N2 avian influenza virus infections among chickens, a pet cat, and humans at a backyard farm in Guangxi, China
Source: Emerg Microbes Infect. 2022 Dec 18;12(1):2143282. doi: 10.1080/22221751.2022.2143282 (PMC9769140; doi:10.1080/22221751.2022.2143282)
Supplement: Supplemental Material [file TEMI_A_2143282_SM6328.zip]

Archive with 3 entries (3 files):
- Supplemental_FigS1.pdf
- Supplemental_TableS1.xlsx
- Supplemental_TableS2.xlsx
