# Supplementary material for: Genetic, biological and epidemiological study on a cluster of H9N2 avian influenza virus infections among chickens, a pet cat, and humans at a backyard farm in Guangxi, China
Source: Emerg Microbes Infect. 2022 Dec 18;12(1):2143282. doi: 10.1080/22221751.2022.2143282 (PMC9769140; doi:10.1080/22221751.2022.2143282)
Supplement: Supplemental Material [file TEMI_A_2143282_SM6328.zip › Supplemental_TableS1.xlsx]

## Sheet: Table_S1_details_of_sequences_u
Name	Accession	Host	Year	Database	Gene
A/cat/Guangxi/NN10.19H-NGS/2018_HA	EPI_ISL_1483231	Cat	2018	this study	HA
A/Guangxi/NN10.19T-NGS/2018_HA	EPI_ISL_1477043	Human	2018	this study	HA
A/chicken/Guangxi/NN10.19K2-NGS/2018_HA	EPI_ISL_1483241	Chicken	2018	this study	HA
A/chicken/Guangxi/NN10.19L1-NGS/2018_HA	EPI_ISL_1483239	Chicken	2018	this study	HA
AF384557 A/chicken/Guangdong/SS/94 1994// 4 (HA)	AF384557	Avian	1994	NCBI	HA
AF156380 A/chicken/Beijing/1/1994 1994// 4 (HA)	AF156380	Avian	1994	NCBI	HA
AF461526 A/Chicken/Tianjing/1/96 1996// 4 (HA)	AF461526	Avian	1996	NCBI	HA
AF461527 A/Chicken/Tianjing/2/96 1996// 4 (HA)	AF461527	Avian	1996	NCBI	HA
DQ064376 A/chicken/Shandong/6/96 1996// 4 (HA)	DQ064376	Avian	1996	NCBI	HA
DQ064377 A/chicken/Shandong/7/96 1996// 4 (HA)	DQ064377	Avian	1996	NCBI	HA
AF508574 A/Quail/Shanghai/8/96 1996// 4 (HA)	AF508574	Avian	1996	NCBI	HA
AF461530 A/Chicken/Beijing/1/97 1997// 4 (HA)	AF461530	Avian	1997	NCBI	HA
DQ064380 A/chicken/Shenzhen/9/97 1997// 4 (HA)	DQ064380	Avian	1997	NCBI	HA
DQ064373 A/duck/Nanjing/1/97 1997// 4 (HA)	DQ064373	Avian	1997	NCBI	HA
AF508564 A/Chicken/Guangdong/11/97 1997// 4 (HA)	AF508564	Avian	1997	NCBI	HA
DQ064362 A/chicken/Guangdong/6/97 1997// 4 (HA)	DQ064362	Avian	1997	NCBI	HA
DQ064374 A/duck/Nanjing/2/97 1997// 4 (HA)	DQ064374	Avian	1997	NCBI	HA
DQ064360 A/chicken/Guangdong/5/97 1997// 4 (HA)	DQ064360	Avian	1997	NCBI	HA
AF508566 A/Chicken/Heilongjiang/10/97 1997// 4 (HA)	AF508566	Avian	1997	NCBI	HA
AF508569 A/Chicken/Sichuan/5/97 1997// 4 (HA)	AF508569	Avian	1997	NCBI	HA
JF916713 A/Muscovy duck/Fujian/CL/1997 1997/09/13 4 (HA)	JF916713	Avian	1997	NCBI	HA
AF508565 A/Chicken/Hebei/4/98 1998// 4 (HA)	AF508565	Avian	1998	NCBI	HA
AF461532 A/Chicken/Shanghai/F/98 1998// 4 (HA)	AF461532	Avian	1998	NCBI	HA
AF461517 A/Chicken/Henan/2/98 1998// 4 (HA)	AF461517	Avian	1998	NCBI	HA
AY043014 A/Chicken/Shaoguan/13/98 1998// 4 (HA)	AY043014	Avian	1998	NCBI	HA
AF461520 A/chicken/Shandong/1/1998 1998// 4 (HA)	AF461520	Avian	1998	NCBI	HA
AF461510 A/Chicken/Jiangsu/2/98 1998// 4 (HA)	AF461510	Avian	1998	NCBI	HA
AF461511 A/chicken/Anhui/1/1998 1998// 4 (HA)	AF461511	Avian	1998	NCBI	HA
AY623810 A/chicken/Beijing/9/98 1998// 4 (HA)	AY623810	Avian	1998	NCBI	HA
EU926625 A/chicken/Guangdong/GZ01/1998 1998// 4 (HA)	EU926625	Avian	1998	NCBI	HA
FJ190113 A/chicken/Heilongjiang/u/1998 1998// 4 (HA)	FJ190113	Avian	1998	NCBI	HA
DQ064354 A/chicken/Beijing/8/98 1998// 4 (HA)	DQ064354	Avian	1998	NCBI	HA
EU573939 A/chicken/Shandong/B1/1998 1998// 4 (HA)	EU573939	Avian	1998	NCBI	HA
DQ064379 A/chicken/Shijiazhuang/2/98 1998// 4 (HA)	DQ064379	Avian	1998	NCBI	HA
DQ064370 A/chicken/Henan/5/98 1998// 4 (HA)	DQ064370	Avian	1998	NCBI	HA
DQ997448 A/chicken/Henan/nd/1998 1998// 4 (HA)	DQ997448	Avian	1998	NCBI	HA
JF795136 A/chicken/Shandong/WF/1998 1998// 4 (HA)	JF795136	Avian	1998	NCBI	HA
JN381626 A/chicken/Henan/A3/1998 1998/01/ 4 (HA)	JN381626	Avian	1998	NCBI	HA
KF313568 A/chicken/Henan/HB/1998 1998/03/ 4 (HA)	KF313568	Avian	1998	NCBI	HA
FJ793380 A/chicken/Jiangsu/1/1998 1998/04/20 4 (HA)	FJ793380	Avian	1998	NCBI	HA
GQ477293 A/chicken/Hebei/1/1999 1999// 4 (HA)	GQ477293	Avian	1999	NCBI	HA
AF461516 A/Chicken/Henan/1/99 1999// 4 (HA)	AF461516	Avian	1999	NCBI	HA
AF461512 A/Chicken/Gansu/1/99 1999// 4 (HA)	AF461512	Avian	1999	NCBI	HA
AY036880 A/chicken/Guangxi/KMI/99 1999// 4 (HA)	AY036880	Avian	1999	NCBI	HA
AF461509 A/chicken/Jiangsu/1/1999 1999// 4 (HA)	AF461509	Avian	1999	NCBI	HA
AF461521 A/Chicken/Shandong/2/99 1999// 4 (HA)	AF461521	Avian	1999	NCBI	HA
AF461522 A/chicken/Shanghai/2/1999 1999// 4 (HA)	AF461522	Avian	1999	NCBI	HA
AF461528 A/Chicken/Yunnan/1/99 1999// 4 (HA)	AF461528	Avian	1999	NCBI	HA
DQ227352 A/chicken/Yunnan/Xie-1/1999 1999// 4 (HA)	DQ227352	Avian	1999	NCBI	HA
FJ190148 A/chicken/Shenzhen/u/1999 1999// 4 (HA)	FJ190148	Avian	1999	NCBI	HA
AF508571 A/Chicken/Shijiazhuang/2/99 1999// 4 (HA)	AF508571	Avian	1999	NCBI	HA
DQ064364 A/chicken/Guangxi/9/99 1999// 4 (HA)	DQ064364	Avian	1999	NCBI	HA
DQ064363 A/chicken/Guangxi/10/99 1999// 4 (HA)	DQ064363	Avian	1999	NCBI	HA
DQ064375 A/chicken/Ningxia/4/99 1999// 4 (HA)	DQ064375	Avian	1999	NCBI	HA
AF508568 A/Chicken/Ningxia/5/99 1999// 4 (HA)	AF508568	Avian	1999	NCBI	HA
DQ997505 A/chicken/Beijing/ne/1999 1999// 4 (HA)	DQ997505	Avian	1999	NCBI	HA
EF070733 A/chicken/Gansu/2/99 1999// 4 (HA)	EF070733	Avian	1999	NCBI	HA
EU081864 A/chicken/Guangxi/4/1999 1999// 4 (HA)	EU081864	Avian	1999	NCBI	HA
HQ117886 A/chicken/Guangxi/KMIII/1999 1999// 4 (HA)	HQ117886	Avian	1999	NCBI	HA
DQ681221 A/duck/Nanjing/01/1999 1999/01/ 4 (HA)	DQ681221	Avian	1999	NCBI	HA
KP055061 A/chicken/Beijing/3/1999 1999/02/06 4 (HA)	KP055061	Avian	1999	NCBI	HA
CY077084 A/chicken/Hubei/01/1999 1999/02/21 4 (HA)	CY077084	Avian	1999	NCBI	HA
FJ793436 A/chicken/Shandong/1/1999 1999/03/10 4 (HA)	FJ793436	Avian	1999	NCBI	HA
HM773438 A/chicken/Shandong/LW/1999 1999/04/ 4 (HA)	HM773438	Avian	1999	NCBI	HA
HM773437 A/chicken/Shandong/JN/1999 1999/11/ 4 (HA)	HM773437	Avian	1999	NCBI	HA
FJ190112 A/chicken/Guangdong/11/1999 1999/11/ 4 (HA)	FJ190112	Avian	1999	NCBI	HA
FJ190126 A/chicken/Guangdong/16/1999 1999/11/ 4 (HA)	FJ190126	Avian	1999	NCBI	HA
AF461518 A/chicken/Liaoning/1/2000 2000// 4 (HA)	AF461518	Avian	2000	NCBI	HA
AF461519 A/Chicken/Liaoning/2/00 2000// 4 (HA)	AF461519	Avian	2000	NCBI	HA
AF461531 A/chicken/Hebei/2/2000 2000// 4 (HA)	AF461531	Avian	2000	NCBI	HA
AF461529 A/Chicken/Yunnan/2/00 2000// 4 (HA)	AF461529	Avian	2000	NCBI	HA
AF461523 A/chicken/Shanghai/3/2000 2000// 4 (HA)	AF461523	Avian	2000	NCBI	HA
AF461513 A/chicken/China/Guangxi1/2000 2000// 4 (HA)	AF461513	Avian	2000	NCBI	HA
AF461514 A/Chicken/Gangxi/2/00 2000// 4 (HA)	AF461514	Avian	2000	NCBI	HA
AF461515 A/chicken/Hebei/1/00 2000// 4 (HA)	AF461515	Avian	2000	NCBI	HA
AF523375 A/Duck/Shantou/1796/00 2000// 4 (HA)	AF523375	Avian	2000	NCBI	HA
AY513715 A/chicken/Mudanjiang/0823/2000 2000// 4 (HA)	AY513715	Avian	2000	NCBI	HA
KF188272 A/Nanchang/CH3/2000 2000// 4 (HA)	KF188272	Human	2000	NCBI	HA
KF188242 A/Nanchang/D2/2000 2000// 4 (HA)	KF188242	Human	2000	NCBI	HA
KF188234 A/Nanchang/CH2/2000 2000// 4 (HA)	KF188234	Human	2000	NCBI	HA
KF188389 A/Duck/Nanchang/1-0070/2000 2000// 4 (HA)	KF188389	Avian	2000	NCBI	HA
KF188327 A/Nanchang/D1/2000 2000// 4 (HA)	KF188327	Human	2000	NCBI	HA
KF188282 A/Chicken/Nanchang/1-0016/2000 2000// 4 (HA)	KF188282	Avian	2000	NCBI	HA
DQ064356 A/chicken/Guangdong/10/00 2000// 4 (HA)	DQ064356	Avian	2000	NCBI	HA
AF523380 A/Duck/Shantou/2134/00 2000// 4 (HA)	AF523380	Avian	2000	NCBI	HA
DQ064358 A/chicken/Guangdong/4/00 2000// 4 (HA)	DQ064358	Avian	2000	NCBI	HA
AF523374 A/Duck/Shantou/2143/00 2000// 4 (HA)	AF523374	Avian	2000	NCBI	HA
DQ064355 A/chicken/Fujian/25/00 2000// 4 (HA)	DQ064355	Avian	2000	NCBI	HA
DQ064365 A/chicken/Hebei/31/00 2000// 4 (HA)	DQ064365	Avian	2000	NCBI	HA
DQ064372 A/chicken/Jiangsu/1/00 2000// 4 (HA)	DQ064372	Avian	2000	NCBI	HA
AF508567 A/Chicken/Henan/62/00 2000// 4 (HA)	AF508567	Avian	2000	NCBI	HA
AF523372 A/Duck/Shantou/2144/00 2000// 4 (HA)	AF523372	Avian	2000	NCBI	HA
DQ064366 A/chicken/Heilongjiang/35/00 2000// 4 (HA)	DQ064366	Avian	2000	NCBI	HA
DQ064368 A/chicken/Henan/26/00 2000// 4 (HA)	DQ064368	Avian	2000	NCBI	HA
EF154909 A/quail/Shantou/1310/2000 2000// 4 (HA)	EF154909	Avian	2000	NCBI	HA
EF154910 A/quail/Shantou/1318/2000 2000// 4 (HA)	EF154910	Avian	2000	NCBI	HA
EF154912 A/quail/Shantou/2061/2000 2000// 4 (HA)	EF154912	Avian	2000	NCBI	HA
EF154907 A/quail/Shantou/243/2000 2000// 4 (HA)	EF154907	Avian	2000	NCBI	HA
EF154908 A/quail/Shantou/782/2000 2000// 4 (HA)	EF154908	Avian	2000	NCBI	HA
EF154911 A/quail/Shantou/1820/2000 2000// 4 (HA)	EF154911	Avian	2000	NCBI	HA
EF154913 A/quail/Shantou/2816/2000 2000// 4 (HA)	EF154913	Avian	2000	NCBI	HA
CY024120 A/partridge/Shantou/1800/2000 2000// 4 (HA)	CY024120	Avian	2000	NCBI	HA
CY024296 A/partridge/Shantou/2158/2000 2000// 4 (HA)	CY024296	Avian	2000	NCBI	HA
CY024568 A/chicken/Shantou/94/2000 2000// 4 (HA)	CY024568	Avian	2000	NCBI	HA
CY024608 A/chicken/Shantou/1690/2000 2000// 4 (HA)	CY024608	Avian	2000	NCBI	HA
EU086237 A/chicken/Guangxi/6/2000 2000// 4 (HA)	EU086237	Avian	2000	NCBI	HA
CY023976 A/Guinea fowl/Shantou/1677/2000 2000// 4 (HA)	CY023976	Avian	2000	NCBI	HA
CY024208 A/partridge/Shantou/2063/2000 2000// 4 (HA)	CY024208	Avian	2000	NCBI	HA
CY024616 A/silky chicken/Shantou/1818/2000 2000// 4 (HA)	CY024616	Avian	2000	NCBI	HA
CY023091 A/partridge/Shantou/24/2000 2000// 4 (HA)	CY023091	Avian	2000	NCBI	HA
CY024576 A/chicken/Shantou/212/2000 2000// 4 (HA)	CY024576	Avian	2000	NCBI	HA
CY024592 A/chicken/Shantou/1322/2000 2000// 4 (HA)	CY024592	Avian	2000	NCBI	HA
CY024600 A/chicken/Shantou/1579/2000 2000// 4 (HA)	CY024600	Avian	2000	NCBI	HA
CY024384 A/partridge/Shantou/5692/2000 2000// 4 (HA)	CY024384	Avian	2000	NCBI	HA
FJ190124 A/chicken/Guangdong/2/2000 2000/02/ 4 (HA)	FJ190124	Avian	2000	NCBI	HA
CY006018 A/quail/Nanchang/2-0460/2000 2000/02/17 4 (HA)	CY006018	Avian	2000	NCBI	HA
CY014613 A/pigeon/Nanchang/2-0461/2000 2000/02/17 4 (HA)	CY014613	Avian	2000	NCBI	HA
CY006021 A/wild duck/Nanchang/2-0480/2000 2000/02/17 4 (HA)	CY006021	Avian	2000	NCBI	HA
FJ793404 A/chicken/Shandong/1/2000 2000/06/20 4 (HA)	FJ793404	Avian	2000	NCBI	HA
DQ485216 A/chicken/China/Guangxi14/2000 2000/11/13 4 (HA)	DQ485216	Avian	2000	NCBI	HA
DQ485224 A/chicken/China/Guangxi17/2000 2000/11/20 4 (HA)	DQ485224	Avian	2000	NCBI	HA
HM773441 A/chicken/Yangzhou/YZ/2000 2000/12/ 4 (HA)	HM773441	Avian	2000	NCBI	HA
GQ477290 A/chicken/Shandong/2h/2001 2001// 4 (HA)	GQ477290	Avian	2001	NCBI	HA
DQ681207 A/duck/Zhejiang/03/2001 2001// 4 (HA)	DQ681207	Avian	2001	NCBI	HA
DQ681216 A/duck/Xuzhou/05/2001 2001// 4 (HA)	DQ681216	Avian	2001	NCBI	HA
AF461524 A/Chicken/Shanghai/4-1/01 2001// 4 (HA)	AF461524	Avian	2001	NCBI	HA
AF461525 A/Chicken/Shanghai/4-2/01 2001// 4 (HA)	AF461525	Avian	2001	NCBI	HA
AY083840 A/Chicken/Shanghai/3/01 2001// 4 (HA)	AY083840	Avian	2001	NCBI	HA
AY083841 A/Chicken/Shanghai/4/01 2001// 4 (HA)	AY083841	Avian	2001	NCBI	HA
EU926628 A/duck/Guangdong/GZ01/2001 2001// 4 (HA)	EU926628	Avian	2001	NCBI	HA
FJ190131 A/chicken/Jiangsu/nj13/2001 2001// 4 (HA)	FJ190131	Avian	2001	NCBI	HA
FJ190132 A/chicken/Jiangsu/nj15/2001 2001// 4 (HA)	FJ190132	Avian	2001	NCBI	HA
KF188276 A/duck/Nanchang/7-081/2001 2001// 4 (HA)	KF188276	Avian	2001	NCBI	HA
KF188377 A/duck/Nanchang/8-100/2001 2001// 4 (HA)	KF188377	Avian	2001	NCBI	HA
KF188357 A/duck/Nanchang/6-361/2001 2001// 4 (HA)	KF188357	Avian	2001	NCBI	HA
DQ064371 A/chicken/Jilin/53/01 2001// 4 (HA)	DQ064371	Avian	2001	NCBI	HA
DQ064359 A/chicken/Guangdong/47/01 2001// 4 (HA)	DQ064359	Avian	2001	NCBI	HA
DQ064361 A/chicken/Guangdong/56/01 2001// 4 (HA)	DQ064361	Avian	2001	NCBI	HA
DQ064378 A/chicken/Shanghai/10/01 2001// 4 (HA)	DQ064378	Avian	2001	NCBI	HA
DQ064367 A/chicken/Heilongjiang/48/01 2001// 4 (HA)	DQ064367	Avian	2001	NCBI	HA
EF154919 A/quail/Shantou/1425/2001 2001// 4 (HA)	EF154919	Avian	2001	NCBI	HA
EF154923 A/quail/Shantou/2111/2001 2001// 4 (HA)	EF154923	Avian	2001	NCBI	HA
EF154927 A/quail/Shantou/4762/2001 2001// 4 (HA)	EF154927	Avian	2001	NCBI	HA
DQ997460 A/chicken/Jiangsu/ng/2001 2001// 4 (HA)	DQ997460	Avian	2001	NCBI	HA
EF154917 A/quail/Shantou/1235/2001 2001// 4 (HA)	EF154917	Avian	2001	NCBI	HA
EF154922 A/quail/Shantou/1912/2001 2001// 4 (HA)	EF154922	Avian	2001	NCBI	HA
EF154925 A/quail/Shantou/4179/2001 2001// 4 (HA)	EF154925	Avian	2001	NCBI	HA
EF154926 A/quail/Shantou/4641/2001 2001// 4 (HA)	EF154926	Avian	2001	NCBI	HA
EF154928 A/quail/Shantou/5663/2001 2001// 4 (HA)	EF154928	Avian	2001	NCBI	HA
DQ997474 A/chicken/Henan/ni/2001 2001// 4 (HA)	DQ997474	Avian	2001	NCBI	HA
EF154916 A/quail/Shantou/1158/2001 2001// 4 (HA)	EF154916	Avian	2001	NCBI	HA
EF154918 A/quail/Shantou/1242/2001 2001// 4 (HA)	EF154918	Avian	2001	NCBI	HA
EF154920 A/quail/Shantou/1461/2001 2001// 4 (HA)	EF154920	Avian	2001	NCBI	HA
EF154914 A/quail/Shantou/222/2001 2001// 4 (HA)	EF154914	Avian	2001	NCBI	HA
EF154924 A/quail/Shantou/2462/2001 2001// 4 (HA)	EF154924	Avian	2001	NCBI	HA
EF154929 A/quail/Shantou/5675/2001 2001// 4 (HA)	EF154929	Avian	2001	NCBI	HA
EF154915 A/quail/Shantou/850/2001 2001// 4 (HA)	EF154915	Avian	2001	NCBI	HA
DQ997465 A/chicken/Yunnan/nh/2001 2001// 4 (HA)	DQ997465	Avian	2001	NCBI	HA
EF154921 A/quail/Shantou/1555/2001 2001// 4 (HA)	EF154921	Avian	2001	NCBI	HA
CY023096 A/partridge/Shantou/2875/2001 2001// 4 (HA)	CY023096	Avian	2001	NCBI	HA
CY023272 A/partridge/Shantou/4541/2001 2001// 4 (HA)	CY023272	Avian	2001	NCBI	HA
CY024688 A/chicken/Shantou/2712/2001 2001// 4 (HA)	CY024688	Avian	2001	NCBI	HA
CY024704 A/chicken/Shantou/3778/2001 2001// 4 (HA)	CY024704	Avian	2001	NCBI	HA
CY023928 A/duck/Shantou/5459/2001 2001// 4 (HA)	CY023928	Avian	2001	NCBI	HA
CY023184 A/partridge/Shantou/3720/2001 2001// 4 (HA)	CY023184	Avian	2001	NCBI	HA
CY023360 A/partridge/Shantou/4829/2001 2001// 4 (HA)	CY023360	Avian	2001	NCBI	HA
CY024632 A/chicken/Shantou/1126/2001 2001// 4 (HA)	CY024632	Avian	2001	NCBI	HA
CY024696 A/chicken/Shantou/3173/2001 2001// 4 (HA)	CY024696	Avian	2001	NCBI	HA
CY024712 A/chicken/Shantou/4208/2001 2001// 4 (HA)	CY024712	Avian	2001	NCBI	HA
CY023936 A/duck/Shantou/5753/2001 2001// 4 (HA)	CY023936	Avian	2001	NCBI	HA
CY024720 A/chicken/Shantou/5028/2001 2001// 4 (HA)	CY024720	Avian	2001	NCBI	HA
CY024728 A/chicken/Shantou/5319/2001 2001// 4 (HA)	CY024728	Avian	2001	NCBI	HA
CY023104 A/chicken/Shantou/5714/2001 2001// 4 (HA)	CY023104	Avian	2001	NCBI	HA
EU753298 A/chicken/Shanghai/2/2001 2001// 4 (HA)	EU753298	Avian	2001	NCBI	HA
CY024472 A/partridge/Shantou/645/2001 2001// 4 (HA)	CY024472	Avian	2001	NCBI	HA
CY024560 A/Guinea fowl/Shantou/2076/2001 2001// 4 (HA)	CY024560	Avian	2001	NCBI	HA
CY024648 A/partridge/Shantou/2617/2001 2001// 4 (HA)	CY024648	Avian	2001	NCBI	HA
CY024640 A/chicken/Shantou/1205/2001 2001// 4 (HA)	CY024640	Avian	2001	NCBI	HA
CY024656 A/chicken/Shantou/1608/2001 2001// 4 (HA)	CY024656	Avian	2001	NCBI	HA
CY024680 A/silky chicken/Shantou/2619/2001 2001// 4 (HA)	CY024680	Avian	2001	NCBI	HA
CY023912 A/duck/Shantou/3549/2001 2001// 4 (HA)	CY023912	Avian	2001	NCBI	HA
CY023920 A/duck/Shantou/5401/2001 2001// 4 (HA)	CY023920	Avian	2001	NCBI	HA
EU753290 A/chicken/Shanghai/1/2001 2001// 4 (HA)	EU753290	Avian	2001	NCBI	HA
EU753306 A/chicken/Shanghai/7/2001 2001// 4 (HA)	EU753306	Avian	2001	NCBI	HA
EU753314 A/chicken/Shanghai/12/2001 2001// 4 (HA)	EU753314	Avian	2001	NCBI	HA
EU753322 A/chicken/Shanghai/14/2001 2001// 4 (HA)	EU753322	Avian	2001	NCBI	HA
EU753330 A/chicken/Shanghai/16/2001 2001// 4 (HA)	EU753330	Avian	2001	NCBI	HA
EU573938 A/chicken/Hebei/B1/2001 2001// 4 (HA)	EU573938	Avian	2001	NCBI	HA
FJ190114 A/chicken/Henan/1/2001 2001/01/ 4 (HA)	FJ190114	Avian	2001	NCBI	HA
FJ190129 A/chicken/Hebei/sjz2/2001 2001/02/ 4 (HA)	FJ190129	Avian	2001	NCBI	HA
KF844248 A/chicken/Nanjing/02/2001 2001/02/ 4 (HA)	KF844248	Avian	2001	NCBI	HA
FJ190111 A/chicken/Beijing/3/2001 2001/03/ 4 (HA)	FJ190111	Avian	2001	NCBI	HA
KF313566 A/chicken/Shandong/3/2001 2001/04/ 4 (HA)	KF313566	Avian	2001	NCBI	HA
FJ793396 A/chicken/Jiangsu/2/2001 2001/04/10 4 (HA)	FJ793396	Avian	2001	NCBI	HA
CY006023 A/chicken/Nanchang/4-301/2001 2001/04/27 4 (HA)	CY006023	Avian	2001	NCBI	HA
CY006025 A/duck/Nanchang/4-361/2001 2001/04/27 4 (HA)	CY006025	Avian	2001	NCBI	HA
FJ190115 A/chicken/Henan/5/2001 2001/05/ 4 (HA)	FJ190115	Avian	2001	NCBI	HA
KF746827 A/chicken/Shandong/241/2001 2001/07/18 4 (HA)	KF746827	Avian	2001	NCBI	HA
FJ190127 A/chicken/Guangdong/22/2001 2001/10/ 4 (HA)	FJ190127	Avian	2001	NCBI	HA
FJ190125 A/chicken/Guangdong/10/2001 2001/10/ 4 (HA)	FJ190125	Avian	2001	NCBI	HA
FJ190150 A/chicken/Sichuan/xc10/2001 2001/10/ 4 (HA)	FJ190150	Avian	2001	NCBI	HA
MG925527 A/chicken/Shandong/236/2001 2001/11/16 4 (HA)	MG925527	Avian	2001	NCBI	HA
AB634252 A/chicken/Jiangsu/48/2001 2001/12/09 4 (HA)	AB634252	Avian	2001	NCBI	HA
GQ477291 A/chicken/Hebei/11/2002 2002// 4 (HA)	GQ477291	Avian	2002	NCBI	HA
GQ477294 A/chicken/Anhui/2h/2002 2002// 4 (HA)	GQ477294	Avian	2002	NCBI	HA
EU304455 A/chicken/Guangdong/126/2002 2002// 4 (HA)	EU304455	Avian	2002	NCBI	HA
AY364228 A/chicken/Jiangsu/JS-1/2002 2002// 4 (HA)	AY364228	Avian	2002	NCBI	HA
AY281745 A/chicken/Shanghai/1/2002 2002// 4 (HA)	AY281745	Avian	2002	NCBI	HA
DQ064357 A/chicken/Guangdong/21/02 2002// 4 (HA)	DQ064357	Avian	2002	NCBI	HA
DQ064369 A/chicken/Henan/43/02 2002// 4 (HA)	DQ064369	Avian	2002	NCBI	HA
DQ997497 A/chicken/Beijing/nl/2002 2002// 4 (HA)	DQ997497	Avian	2002	NCBI	HA
EF154931 A/quail/Shantou/365/2002 2002// 4 (HA)	EF154931	Avian	2002	NCBI	HA
EF154936 A/quail/Shantou/1551/2002 2002// 4 (HA)	EF154936	Avian	2002	NCBI	HA
EF154932 A/quail/Shantou/384/2002 2002// 4 (HA)	EF154932	Avian	2002	NCBI	HA
EF154934 A/quail/Shantou/786/2002 2002// 4 (HA)	EF154934	Avian	2002	NCBI	HA
EF154937 A/quail/Shantou/3851/2002 2002// 4 (HA)	EF154937	Avian	2002	NCBI	HA
EF154938 A/quail/Shantou/4203/2002 2002// 4 (HA)	EF154938	Avian	2002	NCBI	HA
EF154939 A/quail/Shantou/4700/2002 2002// 4 (HA)	EF154939	Avian	2002	NCBI	HA
DQ997451 A/duck/Jiangsu/nf/2002 2002// 4 (HA)	DQ997451	Avian	2002	NCBI	HA
EF154935 A/quail/Shantou/1038/2002 2002// 4 (HA)	EF154935	Avian	2002	NCBI	HA
EF154933 A/quail/Shantou/396/2002 2002// 4 (HA)	EF154933	Avian	2002	NCBI	HA
EF154930 A/quail/Shantou/69/2002 2002// 4 (HA)	EF154930	Avian	2002	NCBI	HA
CY023888 A/partridge/Shantou/545/2002 2002// 4 (HA)	CY023888	Avian	2002	NCBI	HA
CY024048 A/partridge/Shantou/3811/2002 2002// 4 (HA)	CY024048	Avian	2002	NCBI	HA
CY023128 A/chicken/Shantou/526/2002 2002// 4 (HA)	CY023128	Avian	2002	NCBI	HA
CY023144 A/chicken/Shantou/4144/2002 2002// 4 (HA)	CY023144	Avian	2002	NCBI	HA
CY023864 A/chicken/Yunnan/955/2002 2002// 4 (HA)	CY023864	Avian	2002	NCBI	HA
CY023944 A/duck/Shantou/32/2002 2002// 4 (HA)	CY023944	Avian	2002	NCBI	HA
CY023984 A/chukkar/Shantou/1059/2002 2002// 4 (HA)	CY023984	Avian	2002	NCBI	HA
CY024056 A/partridge/Shantou/4525/2002 2002// 4 (HA)	CY024056	Avian	2002	NCBI	HA
CY023856 A/chicken/Yunnan/522/2002 2002// 4 (HA)	CY023856	Avian	2002	NCBI	HA
CY023952 A/duck/Shantou/4103/2002 2002// 4 (HA)	CY023952	Avian	2002	NCBI	HA
CY023448 A/partridge/Shantou/49/2002 2002// 4 (HA)	CY023448	Avian	2002	NCBI	HA
CY023536 A/chukkar/Shantou/338/2002 2002// 4 (HA)	CY023536	Avian	2002	NCBI	HA
CY023624 A/partridge/Shantou/354/2002 2002// 4 (HA)	CY023624	Avian	2002	NCBI	HA
CY023712 A/chukkar/Shantou/465/2002 2002// 4 (HA)	CY023712	Avian	2002	NCBI	HA
CY023112 A/chicken/Shantou/4/2002 2002// 4 (HA)	CY023112	Avian	2002	NCBI	HA
CY023848 A/chicken/Yunnan/401/2002 2002// 4 (HA)	CY023848	Avian	2002	NCBI	HA
CY023960 A/duck/Shantou/4359/2002 2002// 4 (HA)	CY023960	Avian	2002	NCBI	HA
CY023152 A/chicken/Shantou/4342/2002 2002// 4 (HA)	CY023152	Avian	2002	NCBI	HA
CY023160 A/chicken/Shantou/4608/2002 2002// 4 (HA)	CY023160	Avian	2002	NCBI	HA
CY023768 A/chicken/Hunan/774/2002 2002// 4 (HA)	CY023768	Avian	2002	NCBI	HA
EU753346 A/chicken/Shanghai/2/2002 2002// 4 (HA)	EU753346	Avian	2002	NCBI	HA
GQ335466 A/chicken/Shanghai/Y1/2002 2002// 4 (HA)	GQ335466	Avian	2002	NCBI	HA
FJ384751 A/chicken/Jiangsu/7/2002 2002// 4 (HA)	FJ384751	Avian	2002	NCBI	HA
FJ190123 A/chicken/Guangdong/1/2002 2002/01/ 4 (HA)	FJ190123	Avian	2002	NCBI	HA
FJ190122 A/chicken/Fujian/2/2002 2002/02/ 4 (HA)	FJ190122	Avian	2002	NCBI	HA
FJ190128 A/chicken/Hebei/2/2002 2002/02/ 4 (HA)	FJ190128	Avian	2002	NCBI	HA
FJ190130 A/chicken/Heilongjiang/2/2002 2002/02/ 4 (HA)	FJ190130	Avian	2002	NCBI	HA
FJ793324 A/chicken/Henan/1/2002 2002/02/10 4 (HA)	FJ793324	Avian	2002	NCBI	HA
KF313565 A/duck/Anhui/4/2002 2002/03/ 4 (HA)	KF313565	Avian	2002	NCBI	HA
KJ162124 A/chicken/Shanghai/3/2002 2002/03/20 4 (HA)	KJ162124	Avian	2002	NCBI	HA
KF313564 A/chicken/Henan/5/2002 2002/04/ 4 (HA)	KF313564	Avian	2002	NCBI	HA
JN381627 A/chicken/Henan/N3/2002 2002/04/ 4 (HA)	JN381627	Avian	2002	NCBI	HA
KF746810 A/chicken/Shandong/244/2002 2002/04/21 4 (HA)	KF746810	Avian	2002	NCBI	HA
JQ710462 A/chicken/Shandong/BZ02/2002 2002/05/ 4 (HA)	JQ710462	Avian	2002	NCBI	HA
GU471884 A/chicken/Guangdong/B9/2002 2002/05/10 4 (HA)	GU471884	Avian	2002	NCBI	HA
FJ793364 A/chicken/Jiangsu/1/2002 2002/08/15 4 (HA)	FJ793364	Avian	2002	NCBI	HA
MG925528 A/chicken/Shandong/241/2002 2002/09/24 4 (HA)	MG925528	Avian	2002	NCBI	HA
FJ793444 A/duck/Jiangsu/1/2002 2002/10/20 4 (HA)	FJ793444	Avian	2002	NCBI	HA
GU471885 A/chicken/Guangdong/B5/2002 2002/11/04 4 (HA)	GU471885	Avian	2002	NCBI	HA
FJ793300 A/duck/Zhejiang/3/2002 2002/11/10 4 (HA)	FJ793300	Avian	2002	NCBI	HA
GU471882 A/chicken/Guangdong/A7/2002 2002/12/02 4 (HA)	GU471882	Avian	2002	NCBI	HA
FJ793316 A/chicken/Anhui/2/2002 2002/12/20 4 (HA)	FJ793316	Avian	2002	NCBI	HA
GQ477292 A/chicken/Shandong/LY/2003 2003// 4 (HA)	GQ477292	Avian	2003	NCBI	HA
HM008896 A/chicken/Beijing/19/2003 2003// 4 (HA)	HM008896	Avian	2003	NCBI	HA
HM008897 A/chicken/Heibei/8/2003 2003// 4 (HA)	HM008897	Avian	2003	NCBI	HA
HM008898 A/chicken/Nanjing/13/2003 2003// 4 (HA)	HM008898	Avian	2003	NCBI	HA
HM008899 A/chicken/Guangdong/16/2003 2003// 4 (HA)	HM008899	Avian	2003	NCBI	HA
DQ681203 A/duck/Xuzhou/07/2003 2003// 4 (HA)	DQ681203	Avian	2003	NCBI	HA
AY294658 A/Sw/ShanDong/1/2003 2003// 4 (HA)	AY294658	Swine	2003	NCBI	HA
DQ997419 A/swine/Shandong/na/2003 2003// 4 (HA)	DQ997419	Swine	2003	NCBI	HA
DQ981602 A/swine/Shandong/fHZ/2003 2003// 4 (HA)	DQ981602	Swine	2003	NCBI	HA
DQ981578 A/swine/Shandong/fJN/2003 2003// 4 (HA)	DQ981578	Swine	2003	NCBI	HA
DQ981618 A/swine/Shandong/fLS/2003 2003// 4 (HA)	DQ981618	Swine	2003	NCBI	HA
EF154945 A/quail/Shantou/1978/2003 2003// 4 (HA)	EF154945	Avian	2003	NCBI	HA
EF154949 A/quail/Shantou/3308/2003 2003// 4 (HA)	EF154949	Avian	2003	NCBI	HA
EF154942 A/quail/Shantou/335/2003 2003// 4 (HA)	EF154942	Avian	2003	NCBI	HA
EF154950 A/quail/Shantou/3502/2003 2003// 4 (HA)	EF154950	Avian	2003	NCBI	HA
EF154956 A/quail/Shantou/4850/2003 2003// 4 (HA)	EF154956	Avian	2003	NCBI	HA
DQ981626 A/swine/Shandong/fZC/2003 2003// 4 (HA)	DQ981626	Swine	2003	NCBI	HA
EF154943 A/quail/Shantou/1140/2003 2003// 4 (HA)	EF154943	Avian	2003	NCBI	HA
EF154951 A/quail/Shantou/3700/2003 2003// 4 (HA)	EF154951	Avian	2003	NCBI	HA
EF154953 A/quail/Shantou/3856/2003 2003// 4 (HA)	EF154953	Avian	2003	NCBI	HA
DQ981610 A/swine/Shandong/fNY/2003 2003// 4 (HA)	DQ981610	Swine	2003	NCBI	HA
EF154940 A/quail/Shantou/149/2003 2003// 4 (HA)	EF154940	Avian	2003	NCBI	HA
EF154948 A/quail/Shantou/3008/2003 2003// 4 (HA)	EF154948	Avian	2003	NCBI	HA
EF154941 A/quail/Shantou/308/2003 2003// 4 (HA)	EF154941	Avian	2003	NCBI	HA
EF154952 A/quail/Shantou/3768/2003 2003// 4 (HA)	EF154952	Avian	2003	NCBI	HA
DQ997428 A/swine/Shandong/nb/2003 2003// 4 (HA)	DQ997428	Swine	2003	NCBI	HA
EF154944 A/quail/Shantou/1780/2003 2003// 4 (HA)	EF154944	Avian	2003	NCBI	HA
EF154946 A/quail/Shantou/2608/2003 2003// 4 (HA)	EF154946	Avian	2003	NCBI	HA
EF154947 A/quail/Shantou/2615/2003 2003// 4 (HA)	EF154947	Avian	2003	NCBI	HA
EF154954 A/quail/Shantou/4038/2003 2003// 4 (HA)	EF154954	Avian	2003	NCBI	HA
EF154955 A/quail/Shantou/4044/2003 2003// 4 (HA)	EF154955	Avian	2003	NCBI	HA
CY024104 A/partridge/Shantou/3487/2003 2003// 4 (HA)	CY024104	Avian	2003	NCBI	HA
CY024128 A/pheasant/Shantou/3716/2003 2003// 4 (HA)	CY024128	Avian	2003	NCBI	HA
CY024168 A/partridge/Shantou/4321/2003 2003// 4 (HA)	CY024168	Avian	2003	NCBI	HA
CY024184 A/chukkar/Shantou/4350/2003 2003// 4 (HA)	CY024184	Avian	2003	NCBI	HA
CY023192 A/chicken/Shantou/1404/2003 2003// 4 (HA)	CY023192	Avian	2003	NCBI	HA
CY023208 A/chicken/Shantou/2686/2003 2003// 4 (HA)	CY023208	Avian	2003	NCBI	HA
CY023880 A/chicken/Yunnan/5653/2003 2003// 4 (HA)	CY023880	Avian	2003	NCBI	HA
CY024096 A/partridge/Shantou/2803/2003 2003// 4 (HA)	CY024096	Avian	2003	NCBI	HA
CY024112 A/pheasant/Shantou/3530/2003 2003// 4 (HA)	CY024112	Avian	2003	NCBI	HA
CY024176 A/pheasant/Shantou/4340/2003 2003// 4 (HA)	CY024176	Avian	2003	NCBI	HA
CY024192 A/pheasant/Shantou/4469/2003 2003// 4 (HA)	CY024192	Avian	2003	NCBI	HA
CY023200 A/chicken/Shantou/1689/2003 2003// 4 (HA)	CY023200	Avian	2003	NCBI	HA
CY023216 A/chicken/Shantou/3040/2003 2003// 4 (HA)	CY023216	Avian	2003	NCBI	HA
CY023872 A/chicken/Yunnan/1147/2003 2003// 4 (HA)	CY023872	Avian	2003	NCBI	HA
CY024008 A/duck/Shantou/3728/2003 2003// 4 (HA)	CY024008	Avian	2003	NCBI	HA
CY024136 A/chukkar/Shantou/3980/2003 2003// 4 (HA)	CY024136	Avian	2003	NCBI	HA
CY024144 A/partridge/Shantou/3987/2003 2003// 4 (HA)	CY024144	Avian	2003	NCBI	HA
CY024152 A/partridge/Shantou/4093/2003 2003// 4 (HA)	CY024152	Avian	2003	NCBI	HA
CY024160 A/pheasant/Shantou/4116/2003 2003// 4 (HA)	CY024160	Avian	2003	NCBI	HA
CY023224 A/chicken/Shantou/3341/2003 2003// 4 (HA)	CY023224	Avian	2003	NCBI	HA
CY023232 A/chicken/Shantou/4101/2003 2003// 4 (HA)	CY023232	Avian	2003	NCBI	HA
CY023240 A/chicken/Shantou/4435/2003 2003// 4 (HA)	CY023240	Avian	2003	NCBI	HA
CY023248 A/silky chicken/Shantou/4600/2003 2003// 4 (HA)	CY023248	Avian	2003	NCBI	HA
CY023256 A/chicken/Shantou/4617/2003 2003// 4 (HA)	CY023256	Avian	2003	NCBI	HA
CY023968 A/duck/Shantou/3460/2003 2003// 4 (HA)	CY023968	Avian	2003	NCBI	HA
CY023992 A/duck/Shantou/3577/2003 2003// 4 (HA)	CY023992	Avian	2003	NCBI	HA
CY024000 A/duck/Shantou/3658/2003 2003// 4 (HA)	CY024000	Avian	2003	NCBI	HA
EU516304 A/swine/Shandong/w4/2003 2003// 4 (HA)	EU516304	Swine	2003	NCBI	HA
CY024064 A/pheasant/Shantou/443/2003 2003// 4 (HA)	CY024064	Avian	2003	NCBI	HA
CY024072 A/pheasant/Shantou/511/2003 2003// 4 (HA)	CY024072	Avian	2003	NCBI	HA
CY024080 A/partridge/Shantou/600/2003 2003// 4 (HA)	CY024080	Avian	2003	NCBI	HA
CY024088 A/chukkar/Shantou/1039/2003 2003// 4 (HA)	CY024088	Avian	2003	NCBI	HA
CY024200 A/chukkar/Shantou/4635/2003 2003// 4 (HA)	CY024200	Avian	2003	NCBI	HA
CY024216 A/pheasant/Shantou/4709/2003 2003// 4 (HA)	CY024216	Avian	2003	NCBI	HA
CY024224 A/partridge/Shantou/4889/2003 2003// 4 (HA)	CY024224	Avian	2003	NCBI	HA
CY023168 A/chicken/Shantou/69/2003 2003// 4 (HA)	CY023168	Avian	2003	NCBI	HA
CY023176 A/chicken/Shantou/944/2003 2003// 4 (HA)	CY023176	Avian	2003	NCBI	HA
GQ477289 A/swine/Shandong/3/2003 2003// 4 (HA)	GQ477289	Swine	2003	NCBI	HA
GQ477295 A/swine/Shandong/8/2003 2003// 4 (HA)	GQ477295	Swine	2003	NCBI	HA
FJ190117 A/chicken/Shandong/2/2003 2003/02/ 4 (HA)	FJ190117	Avian	2003	NCBI	HA
GU471896 A/chicken/Guangdong/A4/2003 2003/02/17 4 (HA)	GU471896	Avian	2003	NCBI	HA
GU471892 A/chicken/Guangdong/A3/2003 2003/03/05 4 (HA)	GU471892	Avian	2003	NCBI	HA
GU471886 A/chicken/Guangdong/B7/2003 2003/03/05 4 (HA)	GU471886	Avian	2003	NCBI	HA
FJ793412 A/chicken/Shandong/1/2003 2003/03/20 4 (HA)	FJ793412	Avian	2003	NCBI	HA
FJ793332 A/chicken/Henan/1/2003 2003/03/20 4 (HA)	FJ793332	Avian	2003	NCBI	HA
JF916721 A/duck/Fujian/MH/2003 2003/04/01 4 (HA)	JF916721	Avian	2003	NCBI	HA
GU471893 A/chicken/Guangdong/A5/2003 2003/05/06 4 (HA)	GU471893	Avian	2003	NCBI	HA
GU471888 A/chicken/Guangdong/A6/2003 2003/05/06 4 (HA)	GU471888	Avian	2003	NCBI	HA
KX349955 A/duck/Nanjing/06/2003 2003/06/ 4 (HA)	KX349955	Avian	2003	NCBI	HA
AB634251 A/chicken/Jiangsu/01/2003 2003/10/03 4 (HA)	AB634251	Avian	2003	NCBI	HA
KF313560 A/chicken/Henan/6/2003 2003/12/ 4 (HA)	KF313560	Avian	2003	NCBI	HA
KP865930 A/chicken/Shanghai/5/2003 2003/12/02 4 (HA)	KP865930	Avian	2003	NCBI	HA
KP865931 A/chicken/Shanghai/6/2003 2003/12/02 4 (HA)	KP865931	Avian	2003	NCBI	HA
DQ465400 A/duck/Hubei/W1/2004 2004// 4 (HA)	DQ465400	Avian	2004	NCBI	HA
EF154957 A/quail/Shantou/5/2004 2004// 4 (HA)	EF154957	Avian	2004	NCBI	HA
DQ981562 A/swine/Henan/5/2004 2004// 4 (HA)	DQ981562	Swine	2004	NCBI	HA
DQ981594 A/swine/Henan/6/2004 2004// 4 (HA)	DQ981594	Swine	2004	NCBI	HA
DQ981554 A/swine/Henan/7/2004 2004// 4 (HA)	DQ981554	Swine	2004	NCBI	HA
EF154959 A/quail/Shantou/1475/2004 2004// 4 (HA)	EF154959	Avian	2004	NCBI	HA
EF154960 A/quail/Shantou/1865/2004 2004// 4 (HA)	EF154960	Avian	2004	NCBI	HA
EF154962 A/quail/Shantou/3060/2004 2004// 4 (HA)	EF154962	Avian	2004	NCBI	HA
EF154963 A/quail/Shantou/6046/2004 2004// 4 (HA)	EF154963	Avian	2004	NCBI	HA
EF154967 A/quail/Shantou/7731/2004 2004// 4 (HA)	EF154967	Avian	2004	NCBI	HA
DQ981570 A/swine/Henan/8/2004 2004// 4 (HA)	DQ981570	Swine	2004	NCBI	HA
EF154961 A/quail/Shantou/1883/2004 2004// 4 (HA)	EF154961	Avian	2004	NCBI	HA
DQ981586 A/swine/Henan/2/2004 2004// 4 (HA)	DQ981586	Swine	2004	NCBI	HA
DQ981538 A/swine/Henan/3/2004 2004// 4 (HA)	DQ981538	Swine	2004	NCBI	HA
DQ981546 A/swine/Henan/4/2004 2004// 4 (HA)	DQ981546	Swine	2004	NCBI	HA
EF154958 A/quail/Shantou/403/2004 2004// 4 (HA)	EF154958	Avian	2004	NCBI	HA
EF154964 A/quail/Shantou/6648/2004 2004// 4 (HA)	EF154964	Avian	2004	NCBI	HA
EF154965 A/quail/Shantou/6794/2004 2004// 4 (HA)	EF154965	Avian	2004	NCBI	HA
EF154966 A/quail/Shantou/7397/2004 2004// 4 (HA)	EF154966	Avian	2004	NCBI	HA
CY024248 A/chukkar/Shantou/107/2004 2004// 4 (HA)	CY024248	Avian	2004	NCBI	HA
CY024264 A/partridge/Shantou/688/2004 2004// 4 (HA)	CY024264	Avian	2004	NCBI	HA
CY024328 A/partridge/Shantou/4648/2004 2004// 4 (HA)	CY024328	Avian	2004	NCBI	HA
CY024344 A/Guinea fowl/Shantou/5852/2004 2004// 4 (HA)	CY024344	Avian	2004	NCBI	HA
CY024392 A/partridge/Shantou/6415/2004 2004// 4 (HA)	CY024392	Avian	2004	NCBI	HA
CY024408 A/pheasant/Shantou/6607/2004 2004// 4 (HA)	CY024408	Avian	2004	NCBI	HA
CY024464 A/pheasant/Shantou/7814/2004 2004// 4 (HA)	CY024464	Avian	2004	NCBI	HA
CY023264 A/chicken/Shantou/99/2004 2004// 4 (HA)	CY023264	Avian	2004	NCBI	HA
CY023288 A/silky chicken/Shantou/999/2004 2004// 4 (HA)	CY023288	Avian	2004	NCBI	HA
CY023344 A/chicken/Shantou/4726/2004 2004// 4 (HA)	CY023344	Avian	2004	NCBI	HA
CY023368 A/silky chicken/Shantou/6020/2004 2004// 4 (HA)	CY023368	Avian	2004	NCBI	HA
CY023408 A/chicken/Shantou/7920/2004 2004// 4 (HA)	CY023408	Avian	2004	NCBI	HA
CY023704 A/chicken/Guangxi/2441/2004 2004// 4 (HA)	CY023704	Avian	2004	NCBI	HA
CY024016 A/duck/Shantou/163/2004 2004// 4 (HA)	CY024016	Avian	2004	NCBI	HA
CY024032 A/duck/Shantou/7488/2004 2004// 4 (HA)	CY024032	Avian	2004	NCBI	HA
CY024240 A/pheasant/Shantou/45/2004 2004// 4 (HA)	CY024240	Avian	2004	NCBI	HA
CY024256 A/chukkar/Shantou/290/2004 2004// 4 (HA)	CY024256	Avian	2004	NCBI	HA
CY024272 A/pheasant/Shantou/841/2004 2004// 4 (HA)	CY024272	Avian	2004	NCBI	HA
CY024320 A/pheasant/Shantou/2290/2004 2004// 4 (HA)	CY024320	Avian	2004	NCBI	HA
CY024336 A/pheasant/Shantou/5588/2004 2004// 4 (HA)	CY024336	Avian	2004	NCBI	HA
CY024400 A/chukkar/Shantou/6571/2004 2004// 4 (HA)	CY024400	Avian	2004	NCBI	HA
CY024416 A/Guinea fowl/Shantou/6627/2004 2004// 4 (HA)	CY024416	Avian	2004	NCBI	HA
CY024480 A/partridge/Shantou/7936/2004 2004// 4 (HA)	CY024480	Avian	2004	NCBI	HA
CY023280 A/silky chicken/Shantou/473/2004 2004// 4 (HA)	CY023280	Avian	2004	NCBI	HA
CY023296 A/chicken/Shantou/1138/2004 2004// 4 (HA)	CY023296	Avian	2004	NCBI	HA
CY023336 A/chicken/Shantou/2994/2004 2004// 4 (HA)	CY023336	Avian	2004	NCBI	HA
CY023352 A/chicken/Shantou/5630/2004 2004// 4 (HA)	CY023352	Avian	2004	NCBI	HA
CY024024 A/duck/Shantou/515/2004 2004// 4 (HA)	CY024024	Avian	2004	NCBI	HA
CY024280 A/partridge/Shantou/1405/2004 2004// 4 (HA)	CY024280	Avian	2004	NCBI	HA
CY024288 A/chukkar/Shantou/1447/2004 2004// 4 (HA)	CY024288	Avian	2004	NCBI	HA
CY024304 A/partridge/Shantou/1651/2004 2004// 4 (HA)	CY024304	Avian	2004	NCBI	HA
CY024312 A/chukkar/Shantou/2226/2004 2004// 4 (HA)	CY024312	Avian	2004	NCBI	HA
CY024424 A/pheasant/Shantou/6893/2004 2004// 4 (HA)	CY024424	Avian	2004	NCBI	HA
CY024432 A/partridge/Shantou/7075/2004 2004// 4 (HA)	CY024432	Avian	2004	NCBI	HA
CY024440 A/pheasant/Shantou/7315/2004 2004// 4 (HA)	CY024440	Avian	2004	NCBI	HA
CY024448 A/partridge/Shantou/7343/2004 2004// 4 (HA)	CY024448	Avian	2004	NCBI	HA
CY024456 A/pheasant/Shantou/7501/2004 2004// 4 (HA)	CY024456	Avian	2004	NCBI	HA
CY023376 A/chicken/Shantou/6319/2004 2004// 4 (HA)	CY023376	Avian	2004	NCBI	HA
CY023384 A/chicken/Shantou/6786/2004 2004// 4 (HA)	CY023384	Avian	2004	NCBI	HA
CY023392 A/chicken/Shantou/6911/2004 2004// 4 (HA)	CY023392	Avian	2004	NCBI	HA
CY023400 A/silky chicken/Shantou/7790/2004 2004// 4 (HA)	CY023400	Avian	2004	NCBI	HA
CY023696 A/chicken/Guangxi/1857/2004 2004// 4 (HA)	CY023696	Avian	2004	NCBI	HA
EU502901 A/swine/Jiangxi/wx2/2004 2004// 4 (HA)	EU502901	Swine	2004	NCBI	HA
EU502893 A/swine/Jiangxi/1/2004 2004// 4 (HA)	EU502893	Swine	2004	NCBI	HA
EU516312 A/swine/Guangdong/wxl/2004 2004// 4 (HA)	EU516312	Swine	2004	NCBI	HA
CY024232 A/partridge/Shantou/25/2004 2004// 4 (HA)	CY024232	Avian	2004	NCBI	HA
CY024352 A/chukkar/Shantou/5866/2004 2004// 4 (HA)	CY024352	Avian	2004	NCBI	HA
CY024360 A/partridge/Shantou/6004/2004 2004// 4 (HA)	CY024360	Avian	2004	NCBI	HA
CY024368 A/partridge/Shantou/6266/2004 2004// 4 (HA)	CY024368	Avian	2004	NCBI	HA
CY024376 A/chukkar/Shantou/6288/2004 2004// 4 (HA)	CY024376	Avian	2004	NCBI	HA
CY023304 A/silky chicken/Shantou/1826/2004 2004// 4 (HA)	CY023304	Avian	2004	NCBI	HA
CY023312 A/chicken/Shantou/1926/2004 2004// 4 (HA)	CY023312	Avian	2004	NCBI	HA
CY023320 A/chicken/Shantou/2402/2004 2004// 4 (HA)	CY023320	Avian	2004	NCBI	HA
CY023328 A/chicken/Shantou/2692/2004 2004// 4 (HA)	CY023328	Avian	2004	NCBI	HA
CY023896 A/chicken/Yunnan/3511/2004 2004// 4 (HA)	CY023896	Avian	2004	NCBI	HA
CY023904 A/chicken/Yunnan/3727/2004 2004// 4 (HA)	CY023904	Avian	2004	NCBI	HA
KF688983 A/chicken/Jiangsu/x1/2004 2004/03/ 4 (HA)	KF688983	Avian	2004	NCBI	HA
JQ639778 A/chicken/Guangdong/TS/2004 2004/03/02 4 (HA)	JQ639778	Avian	2004	NCBI	HA
FJ793372 A/chicken/Jiangsu/1/2004 2004/03/10 4 (HA)	FJ793372	Avian	2004	NCBI	HA
KF746785 A/chicken/Jiangsu/245/2004 2004/04/25 4 (HA)	KF746785	Avian	2004	NCBI	HA
MG925529 A/chicken/Shandong/243/2004 2004/05/03 4 (HA)	MG925529	Avian	2004	NCBI	HA
KX867849 A/Guangdong/W1/2004 2004/06/20 4 (HA)	KX867849	Human	2004	NCBI	HA
KF746835 A/chicken/Hebei/274/2004 2004/07/04 4 (HA)	KF746835	Avian	2004	NCBI	HA
KF313559 A/chicken/Heilongjiang/7/2004 2004/09/ 4 (HA)	KF313559	Avian	2004	NCBI	HA
FJ793292 A/duck/Jiangsu/9/2004 2004/10/15 4 (HA)	FJ793292	Avian	2004	NCBI	HA
FJ793420 A/chicken/Shandong/1/2004 2004/11/10 4 (HA)	FJ793420	Avian	2004	NCBI	HA
FJ793356 A/chicken/Henan/2/2004 2004/11/20 4 (HA)	FJ793356	Avian	2004	NCBI	HA
KP865928 A/chicken/Shanghai/2/2004 2004/12/02 4 (HA)	KP865928	Avian	2004	NCBI	HA
FJ793340 A/chicken/Henan/1/2004 2004/12/15 4 (HA)	FJ793340	Avian	2004	NCBI	HA
EU086264 A/bird/Guangxi/63/2005 2005// 4 (HA)	EU086264	Avian	2005	NCBI	HA
KF188323 A/chicken/Shantou/22116/2005 2005// 4 (HA)	KF188323	Avian	2005	NCBI	HA
EF154975 A/quail/Shantou/13425/2005 2005// 4 (HA)	EF154975	Avian	2005	NCBI	HA
EF154978 A/quail/Shantou/20787/2005 2005// 4 (HA)	EF154978	Avian	2005	NCBI	HA
EF154979 A/quail/Shantou/21605/2005 2005// 4 (HA)	EF154979	Avian	2005	NCBI	HA
EF154969 A/quail/Shantou/493/2005 2005// 4 (HA)	EF154969	Avian	2005	NCBI	HA
EF612742 A/swine/Guangxi/58/2005 2005// 4 (HA)	EF612742	Swine	2005	NCBI	HA
EF154970 A/quail/Shantou/2200/2005 2005// 4 (HA)	EF154970	Avian	2005	NCBI	HA
EF154971 A/quail/Shantou/3143/2005 2005// 4 (HA)	EF154971	Avian	2005	NCBI	HA
EF154973 A/quail/Shantou/8993/2005 2005// 4 (HA)	EF154973	Avian	2005	NCBI	HA
EF154977 A/quail/Shantou/19506/2005 2005// 4 (HA)	EF154977	Avian	2005	NCBI	HA
EF154972 A/quail/Shantou/5011/2005 2005// 4 (HA)	EF154972	Avian	2005	NCBI	HA
DQ997437 A/swine/Shandong/nc/2005 2005// 4 (HA)	DQ997437	Swine	2005	NCBI	HA
EF154974 A/quail/Shantou/11195/2005 2005// 4 (HA)	EF154974	Avian	2005	NCBI	HA
EF154976 A/quail/Shantou/15892/2005 2005// 4 (HA)	EF154976	Avian	2005	NCBI	HA
EF154968 A/quail/Shantou/299/2005 2005// 4 (HA)	EF154968	Avian	2005	NCBI	HA
CY024488 A/pheasant/Shantou/111/2005 2005// 4 (HA)	CY024488	Avian	2005	NCBI	HA
CY024544 A/partridge/Shantou/22102/2005 2005// 4 (HA)	CY024544	Avian	2005	NCBI	HA
CY023424 A/silky chicken/Shantou/459/2005 2005// 4 (HA)	CY023424	Avian	2005	NCBI	HA
CY023440 A/silky chicken/Shantou/2131/2005 2005// 4 (HA)	CY023440	Avian	2005	NCBI	HA
CY023488 A/chicken/Shantou/14907/2005 2005// 4 (HA)	CY023488	Avian	2005	NCBI	HA
CY023504 A/chicken/Shantou/19465/2005 2005// 4 (HA)	CY023504	Avian	2005	NCBI	HA
CY023584 A/chicken/Fujian/6188/2005 2005// 4 (HA)	CY023584	Avian	2005	NCBI	HA
CY023632 A/chicken/Fujian/9104/2005 2005// 4 (HA)	CY023632	Avian	2005	NCBI	HA
CY023648 A/chicken/Fujian/9752/2005 2005// 4 (HA)	CY023648	Avian	2005	NCBI	HA
CY023664 A/chicken/Fujian/10954/2005 2005// 4 (HA)	CY023664	Avian	2005	NCBI	HA
CY023728 A/chicken/Guangxi/521/2005 2005// 4 (HA)	CY023728	Avian	2005	NCBI	HA
CY023784 A/chicken/Hunan/2903/2005 2005// 4 (HA)	CY023784	Avian	2005	NCBI	HA
CY023808 A/chicken/Hunan/4246/2005 2005// 4 (HA)	CY023808	Avian	2005	NCBI	HA
EU086226 A/chicken/Guangxi/37/2005 2005// 4 (HA)	EU086226	Avian	2005	NCBI	HA
EU086318 A/swine/Guangxi/S15/2005 2005// 4 (HA)	EU086318	Swine	2005	NCBI	HA
CY024496 A/Guinea fowl/Shantou/630/2005 2005// 4 (HA)	CY024496	Avian	2005	NCBI	HA
CY024536 A/pheasant/Shantou/21583/2005 2005// 4 (HA)	CY024536	Avian	2005	NCBI	HA
CY024552 A/chukkar/Shantou/22116/2005 2005// 4 (HA)	CY024552	Avian	2005	NCBI	HA
CY023416 A/chicken/Shantou/55/2005 2005// 4 (HA)	CY023416	Avian	2005	NCBI	HA
CY023432 A/silky chicken/Shantou/1169/2005 2005// 4 (HA)	CY023432	Avian	2005	NCBI	HA
CY023496 A/chicken/Shantou/17139/2005 2005// 4 (HA)	CY023496	Avian	2005	NCBI	HA
CY023512 A/chicken/Shantou/20817/2005 2005// 4 (HA)	CY023512	Avian	2005	NCBI	HA
CY023560 A/chicken/Fujian/4820/2005 2005// 4 (HA)	CY023560	Avian	2005	NCBI	HA
CY023576 A/chicken/Fujian/5683/2005 2005// 4 (HA)	CY023576	Avian	2005	NCBI	HA
CY023640 A/chicken/Fujian/9290/2005 2005// 4 (HA)	CY023640	Avian	2005	NCBI	HA
CY023656 A/chicken/Fujian/10308/2005 2005// 4 (HA)	CY023656	Avian	2005	NCBI	HA
CY023720 A/chicken/Guangxi/187/2005 2005// 4 (HA)	CY023720	Avian	2005	NCBI	HA
CY023736 A/chicken/Guangxi/1032/2005 2005// 4 (HA)	CY023736	Avian	2005	NCBI	HA
CY023792 A/chicken/Hunan/3369/2005 2005// 4 (HA)	CY023792	Avian	2005	NCBI	HA
EU086246 A/bird/Guangxi/62/2005 2005// 4 (HA)	EU086246	Avian	2005	NCBI	HA
EU086245 A/chicken/Guangxi/55/2005 2005// 4 (HA)	EU086245	Avian	2005	NCBI	HA
EU086319 A/swine/Guangxi/S11/2005 2005// 4 (HA)	EU086319	Swine	2005	NCBI	HA
CY023520 A/chicken/Shantou/22054/2005 2005// 4 (HA)	CY023520	Avian	2005	NCBI	HA
CY023528 A/chicken/Shantou/22504/2005 2005// 4 (HA)	CY023528	Avian	2005	NCBI	HA
CY023544 A/chicken/Fujian/3080/2005 2005// 4 (HA)	CY023544	Avian	2005	NCBI	HA
CY023552 A/chicken/Fujian/4332/2005 2005// 4 (HA)	CY023552	Avian	2005	NCBI	HA
CY023672 A/chicken/Fujian/11302/2005 2005// 4 (HA)	CY023672	Avian	2005	NCBI	HA
CY023680 A/chicken/Fujian/11488/2005 2005// 4 (HA)	CY023680	Avian	2005	NCBI	HA
CY023688 A/chicken/Fujian/12252/2005 2005// 4 (HA)	CY023688	Avian	2005	NCBI	HA
CY023816 A/chicken/Hunan/4444/2005 2005// 4 (HA)	CY023816	Avian	2005	NCBI	HA
CY023824 A/chicken/Hunan/5260/2005 2005// 4 (HA)	CY023824	Avian	2005	NCBI	HA
CY023832 A/chicken/Hunan/5700/2005 2005// 4 (HA)	CY023832	Avian	2005	NCBI	HA
CY023840 A/chicken/Hunan/6108/2005 2005// 4 (HA)	CY023840	Avian	2005	NCBI	HA
EU086234 A/duck/Guangxi/51/2005 2005// 4 (HA)	EU086234	Avian	2005	NCBI	HA
EU086302 A/swine/Guangxi/FS2/2005 2005// 4 (HA)	EU086302	Swine	2005	NCBI	HA
CY024504 A/pheasant/Shantou/1578/2005 2005// 4 (HA)	CY024504	Avian	2005	NCBI	HA
CY024512 A/Guinea fowl/Shantou/8955/2005 2005// 4 (HA)	CY024512	Avian	2005	NCBI	HA
CY024520 A/pheasant/Shantou/11551/2005 2005// 4 (HA)	CY024520	Avian	2005	NCBI	HA
CY024528 A/pheasant/Shantou/17033/2005 2005// 4 (HA)	CY024528	Avian	2005	NCBI	HA
CY023456 A/silky chicken/Shantou/3581/2005 2005// 4 (HA)	CY023456	Avian	2005	NCBI	HA
CY023464 A/chicken/Shantou/5269/2005 2005// 4 (HA)	CY023464	Avian	2005	NCBI	HA
CY023472 A/chicken/Shantou/6781/2005 2005// 4 (HA)	CY023472	Avian	2005	NCBI	HA
CY023480 A/chicken/Shantou/9909/2005 2005// 4 (HA)	CY023480	Avian	2005	NCBI	HA
CY023592 A/chicken/Fujian/6960/2005 2005// 4 (HA)	CY023592	Avian	2005	NCBI	HA
CY023600 A/chicken/Fujian/7386/2005 2005// 4 (HA)	CY023600	Avian	2005	NCBI	HA
CY023608 A/chicken/Fujian/7884/2005 2005// 4 (HA)	CY023608	Avian	2005	NCBI	HA
CY023616 A/chicken/Fujian/8341/2005 2005// 4 (HA)	CY023616	Avian	2005	NCBI	HA
CY023744 A/chicken/Guangxi/1428/2005 2005// 4 (HA)	CY023744	Avian	2005	NCBI	HA
CY023752 A/chicken/Guangxi/2389/2005 2005// 4 (HA)	CY023752	Avian	2005	NCBI	HA
CY024040 A/duck/Shantou/12560/2005 2005// 4 (HA)	CY024040	Avian	2005	NCBI	HA
EU086265 A/bird/Guangxi/82/2005 2005// 4 (HA)	EU086265	Avian	2005	NCBI	HA
EU086266 A/bird/Guangxi/83/2005 2005// 4 (HA)	EU086266	Avian	2005	NCBI	HA
EU573940 A/chicken/Beijing/L1/2005 2005// 4 (HA)	EU573940	Avian	2005	NCBI	HA
GQ373069 A/duck/Beijing/MG0617/2005 2005// 4 (HA)	GQ373069	Avian	2005	NCBI	HA
GQ373068 A/duck/Beijing/31/2005 2005// 4 (HA)	GQ373068	Avian	2005	NCBI	HA
GQ373083 A/chicken/Beijing/7/2005 2005// 4 (HA)	GQ373083	Avian	2005	NCBI	HA
FJ793284 A/duck/Jiangsu/3/2005 2005/01/10 4 (HA)	FJ793284	Avian	2005	NCBI	HA
FJ793348 A/chicken/Henan/1/2005 2005/01/20 4 (HA)	FJ793348	Avian	2005	NCBI	HA
HM773435 A/chicken/Shandong/JN4/2005 2005/02/ 4 (HA)	HM773435	Avian	2005	NCBI	HA
KF313563 A/chicken/Liaoning/8/2005 2005/03/ 4 (HA)	KF313563	Avian	2005	NCBI	HA
GU121382 A/black-billed magpie/Guangxi/29/2005 2005/03/ 4 (HA)	GU121382	Avian	2005	NCBI	HA
KF768240 A/duck/Guangxi/NN/2005 2005/03/10 4 (HA)	KF768240	Avian	2005	NCBI	HA
HM773440 A/chicken/Shandong/S2/2005 2005/04/ 4 (HA)	HM773440	Avian	2005	NCBI	HA
KF746756 A/chicken/Beijing/243/2005 2005/04/23 4 (HA)	KF746756	Avian	2005	NCBI	HA
HM590762 A/black-billed magpie/Guangxi/30/2005 2005/05/ 4 (HA)	HM590762	Avian	2005	NCBI	HA
HM590770 A/black-billed magpie/Guangxi/31/2005 2005/05/ 4 (HA)	HM590770	Avian	2005	NCBI	HA
GU471889 A/chicken/Guangdong/B6/2005 2005/05/04 4 (HA)	GU471889	Avian	2005	NCBI	HA
GU722364 A/sparrow/Guangxi/09/2005 2005/09/16 4 (HA)	GU722364	Avian	2005	NCBI	HA
GU722365 A/sparrow/Guangxi/11/2005 2005/11/03 4 (HA)	GU722365	Avian	2005	NCBI	HA
HM773436 A/chicken/Shandong/JN5/2005 2005/12/ 4 (HA)	HM773436	Avian	2005	NCBI	HA
HM773433 A/chicken/Guangzhou/GZ/2005 2005/12/ 4 (HA)	HM773433	Avian	2005	NCBI	HA
MG925530 A/chicken/Shandong/245/2005 2005/12/17 4 (HA)	MG925530	Avian	2005	NCBI	HA
EU216088 A/chicken/Yunnan/Simao1/2006 2006// 4 (HA)	EU216088	Avian	2006	NCBI	HA
EU216085 A/chicken/Yunnan/Diqing/2006 2006// 4 (HA)	EU216085	Avian	2006	NCBI	HA
EU157934 A/chicken/Yunnan/BanNa1/2006 2006// 4 (HA)	EU157934	Avian	2006	NCBI	HA
EU157935 A/chicken/YN/BanNa2/2006 2006// 4 (HA)	EU157935	Avian	2006	NCBI	HA
EU157936 A/chicken/Yunnan/BaoShan1/2006 2006// 4 (HA)	EU157936	Avian	2006	NCBI	HA
JX273563 A/duck/Hunan/1/2006 2006// 4 (HA)	JX273563	Avian	2006	NCBI	HA
EU086303 A/bird/Guangxi/H1/2006 2006// 4 (HA)	EU086303	Avian	2006	NCBI	HA
EU086283 A/quail/Guangxi/B1/2006 2006// 4 (HA)	EU086283	Avian	2006	NCBI	HA
EU086284 A/bird/Guangxi/A1/2006 2006// 4 (HA)	EU086284	Avian	2006	NCBI	HA
EU573941 A/chicken/Hebei/L1/2006 2006// 4 (HA)	EU573941	Avian	2006	NCBI	HA
GQ373084 A/chicken/Beijing/1/2006 2006// 4 (HA)	GQ373084	Avian	2006	NCBI	HA
GQ373075 A/chicken/Shandong/1/2006 2006// 4 (HA)	GQ373075	Avian	2006	NCBI	HA
GQ373071 A/chicken/Shandong/LY/2006 2006// 4 (HA)	GQ373071	Avian	2006	NCBI	HA
GQ373082 A/chicken/Beijing/20/2006 2006// 4 (HA)	GQ373082	Avian	2006	NCBI	HA
KF768215 A/duck/Guangxi/NN/2006 2006/01/25 4 (HA)	KF768215	Avian	2006	NCBI	HA
GU722360 A/chicken/Guangxi/21/2006 2006/02/07 4 (HA)	GU722360	Avian	2006	NCBI	HA
JQ710463 A/chicken/Shandong/YB06/2006 2006/03/ 4 (HA)	JQ710463	Avian	2006	NCBI	HA
GU722362 A/chicken/Guangxi/44/2006 2006/04/23 4 (HA)	GU722362	Avian	2006	NCBI	HA
GU471883 A/chicken/Guangdong/B4/2006 2006/06/08 4 (HA)	GU471883	Avian	2006	NCBI	HA
GU471895 A/chicken/Guangdong/B2/2006 2006/06/10 4 (HA)	GU471895	Avian	2006	NCBI	HA
FJ190116 A/chicken/Henan/622/2006 2006/06/22 4 (HA)	FJ190116	Avian	2006	NCBI	HA
GU722366 A/sparrow/Guangxi/31/2006 2006/06/27 4 (HA)	GU722366	Avian	2006	NCBI	HA
FJ190135 A/chicken/Shandong/zc820/2006 2006/08/20 4 (HA)	FJ190135	Avian	2006	NCBI	HA
GU722367 A/sparrow/Guangxi/47/2006 2006/09/11 4 (HA)	GU722367	Avian	2006	NCBI	HA
GU722363 A/chicken/Guangxi/101/2006 2006/10/17 4 (HA)	GU722363	Avian	2006	NCBI	HA
KP865927 A/chicken/Shanghai/1/2006 2006/12/02 4 (HA)	KP865927	Avian	2006	NCBI	HA
KP865929 A/chicken/Shanghai/4/2006 2006/12/02 4 (HA)	KP865929	Avian	2006	NCBI	HA
GU722368 A/sparrow/Guangxi/93/2006 2006/12/19 4 (HA)	GU722368	Avian	2006	NCBI	HA
KM411633 A/chicken/Jilin/Hu-3/2006 2006/12/23 4 (HA)	KM411633	Avian	2006	NCBI	HA
HM008885 A/chicken/Yunnan/YC12/2007 2007// 4 (HA)	HM008885	Avian	2007	NCBI	HA
HM008887 A/chicken/Fujian/11/2007 2007// 4 (HA)	HM008887	Avian	2007	NCBI	HA
HM008888 A/chicken/Yunnan/honghe10/2007 2007// 4 (HA)	HM008888	Avian	2007	NCBI	HA
HM008893 A/chicken/Shandong/cy1127/2007 2007// 4 (HA)	HM008893	Avian	2007	NCBI	HA
HM008894 A/chicken/Shandong/lx1129/2007 2007// 4 (HA)	HM008894	Avian	2007	NCBI	HA
HM008895 A/chicken/Yunnan/Honghe/2007 2007// 4 (HA)	HM008895	Avian	2007	NCBI	HA
EU926626 A/duck/Guangdong/GZ02/2007 2007// 4 (HA)	EU926626	Avian	2007	NCBI	HA
EU644482 A/goose/Yunnan/chuxiong07/07 2007// 4 (HA)	EU644482	Avian	2007	NCBI	HA
EU644484 A/chicken/Yunnan/chuxiong07/07 2007// 4 (HA)	EU644484	Avian	2007	NCBI	HA
EU644487 A/chicken/Yunnan/qujing09/07 2007// 4 (HA)	EU644487	Avian	2007	NCBI	HA
EU216089 A/chicken/Yunnan/Simao3/2007 2007// 4 (HA)	EU216089	Avian	2007	NCBI	HA
EU216090 A/chicken/Yunnan/Wenshan/2007 2007// 4 (HA)	EU216090	Avian	2007	NCBI	HA
EU216091 A/chicken/Yunnan/Yuxi2/2007 2007// 4 (HA)	EU216091	Avian	2007	NCBI	HA
EU216092 A/chicken/Yunnan/Zhaotong07/2007 2007// 4 (HA)	EU216092	Avian	2007	NCBI	HA
EU216079 A/chicken/Yunnan/Baoshan2/2007 2007// 4 (HA)	EU216079	Avian	2007	NCBI	HA
EU216080 A/chicken/Yunnan/BaoShan3/2007 2007// 4 (HA)	EU216080	Avian	2007	NCBI	HA
EU216081 A/chicken/Yunnan/Chuxiong1/2007 2007// 4 (HA)	EU216081	Avian	2007	NCBI	HA
EU216082 A/chicken/Yunnan/Chuxiong2/2007 2007// 4 (HA)	EU216082	Avian	2007	NCBI	HA
EU216083 A/chicken/Yunnan/Chuxiong3/2007 2007// 4 (HA)	EU216083	Avian	2007	NCBI	HA
EU216084 A/chicken/Yunnan/Dehong1/2007 2007// 4 (HA)	EU216084	Avian	2007	NCBI	HA
EU216087 A/chicken/Yunnan/Kunming/2007 2007// 4 (HA)	EU216087	Avian	2007	NCBI	HA
EU365371 A/chicken/Hubei/C1/2007 2007// 4 (HA)	EU365371	Avian	2007	NCBI	HA
FJ581431 A/chicken/Zhejiang/HJ/2007 2007// 4 (HA)	FJ581431	Avian	2007	NCBI	HA
GQ373079 A/chicken/Hebei/0822/2007 2007// 4 (HA)	GQ373079	Avian	2007	NCBI	HA
GQ373070 A/chicken/Shandong/ZB/2007 2007// 4 (HA)	GQ373070	Avian	2007	NCBI	HA
GQ373078 A/chicken/Hebei/C6/2007 2007// 4 (HA)	GQ373078	Avian	2007	NCBI	HA
GQ373076 A/chicken/Jiangxi/12/2007 2007// 4 (HA)	GQ373076	Avian	2007	NCBI	HA
GQ373081 A/chicken/Hebei/0329/2007 2007// 4 (HA)	GQ373081	Avian	2007	NCBI	HA
GQ373080 A/chicken/Hebei/0617/2007 2007// 4 (HA)	GQ373080	Avian	2007	NCBI	HA
KJ426491 A/chicken/Henan/Z01/2007 2007/01/07 4 (HA)	KJ426491	Avian	2007	NCBI	HA
KJ426492 A/chicken/Jiangsu/01/2007 2007/01/11 4 (HA)	KJ426492	Avian	2007	NCBI	HA
CY075038 A/swine/Guangxi/8/2007 2007/02/01 4 (HA)	CY075038	Swine	2007	NCBI	HA
CY075054 A/swine/Guangxi/10/2007 2007/02/01 4 (HA)	CY075054	Swine	2007	NCBI	HA
CY075030 A/swine/Guangxi/7/2007 2007/02/01 4 (HA)	CY075030	Swine	2007	NCBI	HA
CY075046 A/swine/Guangxi/9/2007 2007/02/01 4 (HA)	CY075046	Swine	2007	NCBI	HA
KF313562 A/goose/Hebei/9/2007 2007/03/ 4 (HA)	KF313562	Avian	2007	NCBI	HA
GU474558 A/environment/Hunan/1-23/2007 2007/03/ 4 (HA)	GU474558	Environment	2007	NCBI	HA
GU474574 A/environment/Hunan/1-81/2007 2007/03/ 4 (HA)	GU474574	Environment	2007	NCBI	HA
GU474550 A/environment/Hunan/1-18/2007 2007/03/ 4 (HA)	GU474550	Environment	2007	NCBI	HA
GU474566 A/environment/Hunan/1-70/2007 2007/03/ 4 (HA)	GU474566	Environment	2007	NCBI	HA
FJ190119 A/chicken/Shandong/lx316/2007 2007/03/16 4 (HA)	FJ190119	Avian	2007	NCBI	HA
KJ426490 A/chicken/Jiangsu/03/2007 2007/03/17 4 (HA)	KJ426490	Avian	2007	NCBI	HA
FJ190139 A/chicken/Shandong/lx327/2007 2007/03/27 4 (HA)	FJ190139	Avian	2007	NCBI	HA
FJ190140 A/chicken/Shandong/lx331/2007 2007/03/31 4 (HA)	FJ190140	Avian	2007	NCBI	HA
GU474590 A/environment/Hunan/2-84/2007 2007/04/ 4 (HA)	GU474590	Environment	2007	NCBI	HA
GU474582 A/feces/Hunan/2-28/2007 2007/04/ 4 (HA)	GU474582	Environment	2007	NCBI	HA
JF916705 A/duck/Fujian/FQ2/2007 2007/04/01 4 (HA)	JF916705	Avian	2007	NCBI	HA
FJ190134 A/chicken/Shandong/jn408/2007 2007/04/08 4 (HA)	FJ190134	Avian	2007	NCBI	HA
FJ190141 A/chicken/Shandong/lx414/2007 2007/04/14 4 (HA)	FJ190141	Avian	2007	NCBI	HA
FJ190118 A/chicken/Shandong/ly421/2007 2007/04/21 4 (HA)	FJ190118	Avian	2007	NCBI	HA
JN381628 A/chicken/Jiangsu/A11/2007 2007/05/ 4 (HA)	JN381628	Avian	2007	NCBI	HA
GU722359 A/chicken/Guangxi/17/2007 2007/06/05 4 (HA)	GU722359	Avian	2007	NCBI	HA
FJ231865 A/chicken/Shandong/lx06/2007 2007/06/26 4 (HA)	FJ231865	Avian	2007	NCBI	HA
FJ231864 A/chicken/Henan/01/2007 2007/06/30 4 (HA)	FJ231864	Avian	2007	NCBI	HA
FJ231863 A/chicken/Guangdong/02/2007 2007/07/ 4 (HA)	FJ231863	Avian	2007	NCBI	HA
FJ231866 A/chicken/Shandong/qd04/2007 2007/07/ 4 (HA)	FJ231866	Avian	2007	NCBI	HA
FJ231867 A/chicken/Shandong/qd05/2007 2007/07/ 4 (HA)	FJ231867	Avian	2007	NCBI	HA
FJ231868 A/chicken/Shandong/wd01/2007 2007/07/ 4 (HA)	FJ231868	Avian	2007	NCBI	HA
KF746795 A/chicken/Shandong/251/2007 2007/07/05 4 (HA)	KF746795	Avian	2007	NCBI	HA
GU471797 A/duck/Fujian/T7/2007 2007/07/06 4 (HA)	GU471797	Avian	2007	NCBI	HA
GU471798 A/duck/Fujian/T14/2007 2007/07/07 4 (HA)	GU471798	Avian	2007	NCBI	HA
GU471799 A/chicken/Sichuan/B1/2007 2007/07/10 4 (HA)	GU471799	Avian	2007	NCBI	HA
GU471795 A/chicken/Jiangsu/E26/2007 2007/07/12 4 (HA)	GU471795	Avian	2007	NCBI	HA
GU722369 A/sparrow/Guangxi/121/2007 2007/07/28 4 (HA)	GU722369	Avian	2007	NCBI	HA
GU722361 A/chicken/Guangxi/39/2007 2007/08/13 4 (HA)	GU722361	Avian	2007	NCBI	HA
FJ190121 A/chicken/Shandong/lx827/2007 2007/08/27 4 (HA)	FJ190121	Avian	2007	NCBI	HA
FJ434562 A/chicken/Yunnan/YA114/2007 2007/09/ 4 (HA)	FJ434562	Avian	2007	NCBI	HA
FJ434584 A/chicken/Hunan/HB5/2007 2007/09/ 4 (HA)	FJ434584	Avian	2007	NCBI	HA
FJ434585 A/chicken/Hunan/HE5/2007 2007/09/ 4 (HA)	FJ434585	Avian	2007	NCBI	HA
FJ434586 A/chicken/Zhejiang/ZC28/2007 2007/09/ 4 (HA)	FJ434586	Avian	2007	NCBI	HA
FJ434587 A/chicken/Zhejiang/ZG1/2007 2007/09/ 4 (HA)	FJ434587	Avian	2007	NCBI	HA
FJ434565 A/chicken/Hunan/HG29/2007 2007/09/ 4 (HA)	FJ434565	Avian	2007	NCBI	HA
FJ434566 A/chicken/Hunan/HB29/2007 2007/09/ 4 (HA)	FJ434566	Avian	2007	NCBI	HA
FJ434567 A/chicken/Hunan/HB25/2007 2007/09/ 4 (HA)	FJ434567	Avian	2007	NCBI	HA
FJ434568 A/chicken/Hunan/HA17/2007 2007/09/ 4 (HA)	FJ434568	Avian	2007	NCBI	HA
FJ434569 A/chicken/Fujian/FH14/2007 2007/09/ 4 (HA)	FJ434569	Avian	2007	NCBI	HA
FJ434570 A/chicken/Fujian/FH7/2007 2007/09/ 4 (HA)	FJ434570	Avian	2007	NCBI	HA
FJ434571 A/chicken/Fujian/FG14/2007 2007/09/ 4 (HA)	FJ434571	Avian	2007	NCBI	HA
FJ434572 A/chicken/Fujian/FG13/2007 2007/09/ 4 (HA)	FJ434572	Avian	2007	NCBI	HA
FJ434573 A/chicken/Fujian/FB22/2007 2007/09/ 4 (HA)	FJ434573	Avian	2007	NCBI	HA
FJ434574 A/chicken/Fujian/FB21/2007 2007/09/ 4 (HA)	FJ434574	Avian	2007	NCBI	HA
FJ434575 A/chicken/Fujian/FB3/2007 2007/09/ 4 (HA)	FJ434575	Avian	2007	NCBI	HA
FJ434576 A/chicken/Liaoning/41/17/2007 2007/09/ 4 (HA)	FJ434576	Avian	2007	NCBI	HA
FJ434577 A/chicken/Liaoning/21/7/2007 2007/09/ 4 (HA)	FJ434577	Avian	2007	NCBI	HA
FJ434578 A/chicken/Liaoning/3/2007 2007/09/ 4 (HA)	FJ434578	Avian	2007	NCBI	HA
KF715236 A/chicken/Shandong/317/2007 2007/09/18 4 (HA)	KF715236	Avian	2007	NCBI	HA
FJ190120 A/chicken/Shandong/lx929/2007 2007/09/29 4 (HA)	FJ190120	Avian	2007	NCBI	HA
GU474598 A/feces/Hunan/3-91/2007 2007/10/ 4 (HA)	GU474598	Environment	2007	NCBI	HA
FJ190142 A/chicken/Shandong/lx1023/2007 2007/10/23 4 (HA)	FJ190142	Avian	2007	NCBI	HA
FJ190151 A/chicken/Jilin/dh1024/2007 2007/10/24 4 (HA)	FJ190151	Avian	2007	NCBI	HA
FJ190133 A/chicken/Liaoning/hld1024/2007 2007/10/24 4 (HA)	FJ190133	Avian	2007	NCBI	HA
FJ190143 A/chicken/Shandong/lx1027/2007 2007/10/27 4 (HA)	FJ190143	Avian	2007	NCBI	HA
FJ190144 A/chicken/Shandong/lx1029/2007 2007/10/29 4 (HA)	FJ190144	Avian	2007	NCBI	HA
GQ202056 A/chicken/Hebei/A/2007 2007/11/ 4 (HA)	GQ202056	Avian	2007	NCBI	HA
FJ190147 A/chicken/Shandong/yt1105/2007 2007/11/05 4 (HA)	FJ190147	Avian	2007	NCBI	HA
KF746859 A/chicken/Shandong/237/2007 2007/11/10 4 (HA)	KF746859	Avian	2007	NCBI	HA
MG925531 A/chicken/Shandong/274/2007 2007/11/16 4 (HA)	MG925531	Avian	2007	NCBI	HA
KF768251 A/chicken/Guangxi/LF/2007 2007/11/20 4 (HA)	KF768251	Avian	2007	NCBI	HA
FJ190137 A/chicken/Shandong/lc1124/2007 2007/11/24 4 (HA)	FJ190137	Avian	2007	NCBI	HA
FJ434563 A/chicken/Xinjiang/XJ154/2007 2007/12/ 4 (HA)	FJ434563	Avian	2007	NCBI	HA
FJ434564 A/chicken/Xinjiang/XJ75/2007 2007/12/ 4 (HA)	FJ434564	Avian	2007	NCBI	HA
GU474606 A/environment/Hunan/5-38/2007 2007/12/ 4 (HA)	GU474606	Environment	2007	NCBI	HA
HQ425334 A/duck/Fujian/FQ107/2007 2007/12/ 4 (HA)	HQ425334	Avian	2007	NCBI	HA
FJ190149 A/chicken/Sichuan/bs1210/2007 2007/12/10 4 (HA)	FJ190149	Avian	2007	NCBI	HA
GU471894 A/chicken/Guangdong/A10/2007 2007/12/11 4 (HA)	GU471894	Avian	2007	NCBI	HA
FJ190146 A/chicken/Shandong/mp1224/2007 2007/12/24 4 (HA)	FJ190146	Avian	2007	NCBI	HA
KC768039 A/duck/Shanghai/C60/2007 2007/12/25 4 (HA)	KC768039	Avian	2007	NCBI	HA
KU366360 A/duck/Jiangxi/7554/2007 2007/12/28 4 (HA)	KU366360	Avian	2007	NCBI	HA
EU926627 A/chicken/Guangdong/GZ02/2008 2008// 4 (HA)	EU926627	Avian	2008	NCBI	HA
HM008900 A/chicken/Sandong/Li/2008 2008// 4 (HA)	HM008900	Avian	2008	NCBI	HA
GQ373077 A/chicken/Hebei/LC/2008 2008// 4 (HA)	GQ373077	Avian	2008	NCBI	HA
GQ373074 A/chicken/Shandong/12/2008 2008// 4 (HA)	GQ373074	Avian	2008	NCBI	HA
GQ373073 A/chicken/Shandong/22/2008 2008// 4 (HA)	GQ373073	Avian	2008	NCBI	HA
HQ326722 A/chicken/Shandong/1/2008 2008/01/ 4 (HA)	HQ326722	Avian	2008	NCBI	HA
KF142481 A/duck/Jiangsu/1/2008 2008/01/ 4 (HA)	KF142481	Avian	2008	NCBI	HA
KJ162120 A/chicken/Henan/13/2008 2008/01/01 4 (HA)	KJ162120	Avian	2008	NCBI	HA
FJ499463 A/chicken/Hebei/4/2008 2008/01/01 4 (HA)	FJ499463	Avian	2008	NCBI	HA
KC820992 A/chicken/Hebei/TS/2008 2008/01/01 4 (HA)	KC820992	Avian	2008	NCBI	HA
JQ639786 A/chicken/Guangdong/V/2008 2008/01/02 4 (HA)	JQ639786	Avian	2008	NCBI	HA
KJ426487 A/chicken/Guangdong/01/2008 2008/01/02 4 (HA)	KJ426487	Avian	2008	NCBI	HA
KF835984 A/chicken/Shangdong/01/2008 2008/01/08 4 (HA)	KF835984	Avian	2008	NCBI	HA
FJ534538 A/chicken/Henan/1.2/2008 2008/01/10 4 (HA)	FJ534538	Avian	2008	NCBI	HA
GU471891 A/chicken/Guangdong/HE12/2008 2008/01/24 4 (HA)	GU471891	Avian	2008	NCBI	HA
FJ534550 A/chicken/Henan/2.3/2008 2008/02/ 4 (HA)	FJ534550	Avian	2008	NCBI	HA
FJ534546 A/chicken/Hebei/7/2008 2008/02/ 4 (HA)	FJ534546	Avian	2008	NCBI	HA
FJ534548 A/chicken/Hebei/C4/2008 2008/02/ 4 (HA)	FJ534548	Avian	2008	NCBI	HA
KJ426488 A/chicken/Jiangsu/02/2008 2008/02/02 4 (HA)	KJ426488	Avian	2008	NCBI	HA
KJ426485 A/chicken/Anhui/02/2008 2008/02/03 4 (HA)	KJ426485	Avian	2008	NCBI	HA
MG925532 A/chicken/Shandong/321/2008 2008/02/08 4 (HA)	MG925532	Avian	2008	NCBI	HA
KT368793 A/chicken/GuiZhou/01/2008 2008/02/10 4 (HA)	KT368793	Avian	2008	NCBI	HA
KC820996 A/chicken/Hebei/DF/2008 2008/03/01 4 (HA)	KC820996	Avian	2008	NCBI	HA
KJ426486 A/chicken/Shandong/03/2008 2008/03/01 4 (HA)	KJ426486	Avian	2008	NCBI	HA
KM977625 A/chicken/Shandong/sx01/2008 2008/03/02 4 (HA)	KM977625	Avian	2008	NCBI	HA
FJ190138 A/chicken/Shandong/lx316/2008 2008/03/16 4 (HA)	FJ190138	Avian	2008	NCBI	HA
KP081533 A/chicken/Anhui/1/2008 2008/04/ 4 (HA)	KP081533	Avian	2008	NCBI	HA
KP100807 A/chicken/Guangdong/GD01/2008 2008/04/18 4 (HA)	KP100807	Avian	2008	NCBI	HA
KP100808 A/chicken/Guangdong/GD03/2008 2008/04/18 4 (HA)	KP100808	Avian	2008	NCBI	HA
KF313561 A/chicken/Hunan/10/2008 2008/05/ 4 (HA)	KF313561	Avian	2008	NCBI	HA
FJ434579 A/chicken/Anhui/AH16/2008 2008/05/ 4 (HA)	FJ434579	Avian	2008	NCBI	HA
FJ434580 A/chicken/Anhui/AH23/2008 2008/05/ 4 (HA)	FJ434580	Avian	2008	NCBI	HA
FJ434581 A/chicken/Anhui/AI16/2008 2008/05/ 4 (HA)	FJ434581	Avian	2008	NCBI	HA
FJ434582 A/chicken/Anhui/AK13/2008 2008/05/ 4 (HA)	FJ434582	Avian	2008	NCBI	HA
FJ434583 A/chicken/Anhui/AK25/2008 2008/05/ 4 (HA)	FJ434583	Avian	2008	NCBI	HA
KJ000700 A/chicken/Jiangsu/06/2008 2008/06/01 4 (HA)	KJ000700	Avian	2008	NCBI	HA
HQ398331 A/chicken/Baoshan/711/2008 2008/07/ 4 (HA)	HQ398331	Avian	2008	NCBI	HA
HQ398335 A/chicken/Lincang/711/2008 2008/07/ 4 (HA)	HQ398335	Avian	2008	NCBI	HA
KF746777 A/chicken/Henan/323/2008 2008/07/11 4 (HA)	KF746777	Avian	2008	NCBI	HA
KF746867 A/chicken/Henan/321/2008 2008/07/18 4 (HA)	KF746867	Avian	2008	NCBI	HA
GU471796 A/chicken/Hubei/HE27/2008 2008/08/01 4 (HA)	GU471796	Avian	2008	NCBI	HA
GU471877 A/chicken/Guangdong/E24/2008 2008/08/01 4 (HA)	GU471877	Avian	2008	NCBI	HA
GU471880 A/chicken/Guangdong/HE21/2008 2008/08/01 4 (HA)	GU471880	Avian	2008	NCBI	HA
GU471881 A/chicken/Guangdong/HE22/2008 2008/08/02 4 (HA)	GU471881	Avian	2008	NCBI	HA
GU471878 A/chicken/Guangdong/E25/2008 2008/08/03 4 (HA)	GU471878	Avian	2008	NCBI	HA
GU471876 A/chicken/Guangdong/E23/2008 2008/08/03 4 (HA)	GU471876	Avian	2008	NCBI	HA
GU471890 A/chicken/Guangdong/HE20/2008 2008/08/03 4 (HA)	GU471890	Avian	2008	NCBI	HA
HQ398361 A/chicken/Shandong/SD0014/2008 2008/09/ 4 (HA)	HQ398361	Avian	2008	NCBI	HA
HQ398336 A/chicken/Yunnanws/102/2008 2008/10/ 4 (HA)	HQ398336	Avian	2008	NCBI	HA
HQ398333 A/chicken/Yunnandh/101/2008 2008/10/ 4 (HA)	HQ398333	Avian	2008	NCBI	HA
HM998914 A/swine/Taizhou/5/2008 2008/10/ 4 (HA)	HM998914	Swine	2008	NCBI	HA
KC820995 A/chicken/Shandong/JL/2008 2008/10/01 4 (HA)	KC820995	Avian	2008	NCBI	HA
KX867825 A/swine/Jiangsu/C1/2008 2008/10/02 4 (HA)	KX867825	Swine	2008	NCBI	HA
HM998922 A/swine/Yangzhou/1/2008 2008/11/ 4 (HA)	HM998922	Swine	2008	NCBI	HA
KC820994 A/chicken/Beijing/HD/2008 2008/11/01 4 (HA)	KC820994	Avian	2008	NCBI	HA
HM773439 A/chicken/Shandong/LY/2008 2008/12/ 4 (HA)	HM773439	Avian	2008	NCBI	HA
KT216633 A/chicken/Anhui/FT/2008 2008/12/ 4 (HA)	KT216633	Avian	2008	NCBI	HA
KT216634 A/chicken/Anhui/MG08/2008 2008/12/ 4 (HA)	KT216634	Avian	2008	NCBI	HA
JF795046 A/chicken/Shandong/02/2008 2008/12/ 4 (HA)	JF795046	Avian	2008	NCBI	HA
JF795078 A/chicken/Shandong/BD/2008 2008/12/ 4 (HA)	JF795078	Avian	2008	NCBI	HA
JF795110 A/chicken/Shandong/LY-1/2008 2008/12/ 4 (HA)	JF795110	Avian	2008	NCBI	HA
KJ426489 A/chicken/Henan/12/2008 2008/12/01 4 (HA)	KJ426489	Avian	2008	NCBI	HA
KF768192 A/chicken/Guangxi/DX/2008 2008/12/12 4 (HA)	KF768192	Avian	2008	NCBI	HA
CY063662 A/swine/Hebei/012/2008 2008/12/20 4 (HA)	CY063662	Swine	2008	NCBI	HA
GU471793 A/chicken/Hubei/E9/2008 2008/12/28 4 (HA)	GU471793	Avian	2008	NCBI	HA
GU471794 A/chicken/Hubei/E13/2008 2008/12/28 4 (HA)	GU471794	Avian	2008	NCBI	HA
KU679928 A/pika/Menyuan/01/2008 2008/12/29 4 (HA)	KU679928	Pika	2008	NCBI	HA
GQ373072 A/chicken/Shandong/1231/2008 2008/12/31 4 (HA)	GQ373072	Avian	2008	NCBI	HA
JN381629 A/chicken/Henan/N12/2009 2009// 4 (HA)	JN381629	Avian	2009	NCBI	HA
KP186010 A/Chicken/Tianjin/2009 2009// 4 (HA)	KP186010	Avian	2009	NCBI	HA
KF514116 A/chicken/Guangdong/69/2009 2009// 4 (HA)	KF514116	Avian	2009	NCBI	HA
KY440972 A/chicken/Shandong/e7/2009 2009// 4 (HA)	KY440972	Avian	2009	NCBI	HA
KY440973 A/chicken/HeNan/e6/2009 2009// 4 (HA)	KY440973	Avian	2009	NCBI	HA
KY440974 A/chicken/Guangxi/e8/2009 2009// 4 (HA)	KY440974	Avian	2009	NCBI	HA
KY440975 A/chicken/Jiangsu/e6/2009 2009// 4 (HA)	KY440975	Avian	2009	NCBI	HA
KY440976 A/chicken/Shandong/e6/2009 2009// 4 (HA)	KY440976	Avian	2009	NCBI	HA
HQ398338 A/duck/Honghe/111/2009 2009/01/ 4 (HA)	HQ398338	Avian	2009	NCBI	HA
HQ398332 A/chicken/Baoshan/111/2009 2009/01/ 4 (HA)	HQ398332	Avian	2009	NCBI	HA
JF795102 A/chicken/Shandong/KD/2009 2009/01/ 4 (HA)	JF795102	Avian	2009	NCBI	HA
KC820997 A/chicken/Henan/DY/2009 2009/01/01 4 (HA)	KC820997	Avian	2009	NCBI	HA
KJ000698 A/chicken/Fujian/01/2009 2009/01/01 4 (HA)	KJ000698	Avian	2009	NCBI	HA
HM751154 A/chicken/Shandong/PD/2009 2009/01/10 4 (HA)	HM751154	Avian	2009	NCBI	HA
KJ426484 A/chicken/Henan/01/2009 2009/01/23 4 (HA)	KJ426484	Avian	2009	NCBI	HA
HM773434 A/chicken/Shandong/BD/2009 2009/02/ 4 (HA)	HM773434	Avian	2009	NCBI	HA
JF795144 A/chicken/Shandong/01/2009 2009/02/ 4 (HA)	JF795144	Avian	2009	NCBI	HA
KC820998 A/chicken/Shandong/zc2/2009 2009/02/01 4 (HA)	KC820998	Avian	2009	NCBI	HA
GU471875 A/chicken/Guangdong/E8/2009 2009/02/03 4 (HA)	GU471875	Avian	2009	NCBI	HA
HM751162 A/chicken/Shandong/HY/2009 2009/02/12 4 (HA)	HM751162	Avian	2009	NCBI	HA
KF768236 A/duck/Guangxi/RX/2009 2009/02/17 4 (HA)	KF768236	Avian	2009	NCBI	HA
JF715009 A/chicken/Zhejiang/SJL/2009 2009/03/ 4 (HA)	JF715009	Avian	2009	NCBI	HA
GQ202036 A/chicken/Hebei/Y2/2009 2009/03/ 4 (HA)	GQ202036	Avian	2009	NCBI	HA
KJ162122 A/duck/Henan/03/2009 2009/03/05 4 (HA)	KJ162122	Avian	2009	NCBI	HA
KY440971 A/chicken/Zhejiang/e3/2009 2009/03/05 4 (HA)	KY440971	Avian	2009	NCBI	HA
KM113321 A/chicken/Guizhou/C1011/2009 2009/03/25 4 (HA)	KM113321	Avian	2009	NCBI	HA
KM113313 A/duck/Zhejiang/C1036/2009 2009/03/25 4 (HA)	KM113313	Avian	2009	NCBI	HA
KM113297 A/chicken/Guangdong/C1095/2009 2009/03/25 4 (HA)	KM113297	Avian	2009	NCBI	HA
KM113249 A/chicken/Fujian/C1239/2009 2009/03/25 4 (HA)	KM113249	Avian	2009	NCBI	HA
HM751170 A/chicken/Shandong/WL/2009 2009/03/28 4 (HA)	HM751170	Avian	2009	NCBI	HA
HQ398334 A/chicken/Dehong/411/2009 2009/04/ 4 (HA)	HQ398334	Avian	2009	NCBI	HA
HQ398348 A/chicken/Yunnanbn/411/2009 2009/04/ 4 (HA)	HQ398348	Avian	2009	NCBI	HA
HQ398349 A/chicken/Puer/411/2009 2009/04/ 4 (HA)	HQ398349	Avian	2009	NCBI	HA
HQ398337 A/chicken/Wenshan/412/2009 2009/04/ 4 (HA)	HQ398337	Avian	2009	NCBI	HA
GU471874 A/chicken/Zhejiang/E5/2009 2009/04/06 4 (HA)	GU471874	Avian	2009	NCBI	HA
GU471864 A/chicken/Zhejiang/E4/2009 2009/04/12 4 (HA)	GU471864	Avian	2009	NCBI	HA
HM751178 A/chicken/Shandong/FX/2009 2009/04/18 4 (HA)	HM751178	Avian	2009	NCBI	HA
KM113193 A/duck/Fujian/C2246/2009 2009/04/25 4 (HA)	KM113193	Avian	2009	NCBI	HA
JF795094 A/chicken/Shandong/H/2009 2009/05/ 4 (HA)	JF795094	Avian	2009	NCBI	HA
KC779047 A/swine/Henan/Y1/2009 2009/07/02 4 (HA)	KC779047	Swine	2009	NCBI	HA
KJ000702 A/chicken/Shandong/07/2009 2009/07/05 4 (HA)	KJ000702	Avian	2009	NCBI	HA
KJ426483 A/chicken/Jiangsu/07/2009 2009/07/09 4 (HA)	KJ426483	Avian	2009	NCBI	HA
GU471871 A/chicken/Zhejiang/HF4/2009 2009/07/19 4 (HA)	GU471871	Avian	2009	NCBI	HA
KF746762 A/chicken/Hebei/274/2009 2009/07/24 4 (HA)	KF746762	Avian	2009	NCBI	HA
HM751186 A/chicken/Shandong/SG1/2009 2009/08/23 4 (HA)	HM751186	Avian	2009	NCBI	HA
KF746819 A/chicken/Shandong/377/2009 2009/08/24 4 (HA)	KF746819	Avian	2009	NCBI	HA
JF795054 A/chicken/Shandong/02/2009 2009/09/ 4 (HA)	JF795054	Avian	2009	NCBI	HA
GU471879 A/chicken/Guangdong/HE10/2009 2009/09/01 4 (HA)	GU471879	Avian	2009	NCBI	HA
GU471872 A/chicken/Zhejiang/HE2/2009 2009/09/04 4 (HA)	GU471872	Avian	2009	NCBI	HA
GU471873 A/chicken/Zhejiang/HE6/2009 2009/09/04 4 (HA)	GU471873	Avian	2009	NCBI	HA
GU471868 A/chicken/Zhejiang/HE7/2009 2009/09/04 4 (HA)	GU471868	Avian	2009	NCBI	HA
GU471870 A/chicken/Zhejiang/HE1/2009 2009/09/04 4 (HA)	GU471870	Avian	2009	NCBI	HA
GU471869 A/chicken/Zhejiang/HF5/2009 2009/09/07 4 (HA)	GU471869	Avian	2009	NCBI	HA
GU471865 A/chicken/Zhejiang/HF3/2009 2009/09/07 4 (HA)	GU471865	Avian	2009	NCBI	HA
GU471866 A/chicken/Zhejiang/HF2/2009 2009/09/07 4 (HA)	GU471866	Avian	2009	NCBI	HA
GU471867 A/chicken/Zhejiang/HE3/2009 2009/09/07 4 (HA)	GU471867	Avian	2009	NCBI	HA
GU471803 A/chicken/Sichuan/G5/2009 2009/09/09 4 (HA)	GU471803	Avian	2009	NCBI	HA
GU471804 A/chicken/Sichuan/G6/2009 2009/09/10 4 (HA)	GU471804	Avian	2009	NCBI	HA
GU471887 A/duck/Guangdong/810/2009 2009/09/10 4 (HA)	GU471887	Avian	2009	NCBI	HA
GU471800 A/chicken/Sichuan/G2/2009 2009/09/10 4 (HA)	GU471800	Avian	2009	NCBI	HA
CY087179 A/chicken/Tibet/S4/2009 2009/09/10 4 (HA)	CY087179	Avian	2009	NCBI	HA
CY087171 A/chicken/Tibet/S1/2009 2009/09/10 4 (HA)	CY087171	Avian	2009	NCBI	HA
CY087187 A/duck/Tibet/S2/2009 2009/09/10 4 (HA)	CY087187	Avian	2009	NCBI	HA
GU471801 A/chicken/Sichuan/G3/2009 2009/09/11 4 (HA)	GU471801	Avian	2009	NCBI	HA
GU471802 A/chicken/Sichuan/G4/2009 2009/09/12 4 (HA)	GU471802	Avian	2009	NCBI	HA
KF746843 A/chicken/Henan/323/2009 2009/09/15 4 (HA)	KF746843	Avian	2009	NCBI	HA
KC779048 A/swine/Shanghai/Y1/2009 2009/10/13 4 (HA)	KC779048	Swine	2009	NCBI	HA
JN653615 A/chicken/Hubei/10/2009 2009/10/16 4 (HA)	JN653615	Avian	2009	NCBI	HA
JN653614 A/chicken/Anhui/10/2009 2009/10/16 4 (HA)	JN653614	Avian	2009	NCBI	HA
KM113145 A/chicken/Hunan/C3247/2009 2009/10/20 4 (HA)	KM113145	Avian	2009	NCBI	HA
KF746769 A/chicken/Shandong/382/2009 2009/10/21 4 (HA)	KF746769	Avian	2009	NCBI	HA
GU471897 A/chicken/Guangdong/G7/2009 2009/10/27 4 (HA)	GU471897	Avian	2009	NCBI	HA
JN683642 A/chicken/Shandong/B/2009 2009/11/ 4 (HA)	JN683642	Avian	2009	NCBI	HA
KC821000 A/chicken/Shandong/zc11/2009 2009/11/01 4 (HA)	KC821000	Avian	2009	NCBI	HA
KC768040 A/duck/Shanghai/C163/2009 2009/11/04 4 (HA)	KC768040	Avian	2009	NCBI	HA
KC768041 A/duck/Shanghai/C164/2009 2009/11/04 4 (HA)	KC768041	Avian	2009	NCBI	HA
GU471805 A/chicken/Guangxi/G8/2009 2009/11/07 4 (HA)	GU471805	Avian	2009	NCBI	HA
HM036348 A/chicken/Jiande/01/2009 2009/11/20 4 (HA)	HM036348	Avian	2009	NCBI	HA
KF715228 A/chicken/Shandong/363/2009 2009/11/20 4 (HA)	KF715228	Avian	2009	NCBI	HA
HM751194 A/chicken/Shandong/SG2/2009 2009/11/27 4 (HA)	HM751194	Avian	2009	NCBI	HA
HQ378727 A/chicken/Shandong/C/2009 2009/12/ 4 (HA)	HQ378727	Avian	2009	NCBI	HA
HQ225839 A/chicken/Shandong/A1/2009 2009/12/ 4 (HA)	HQ225839	Avian	2009	NCBI	HA
JF715008 A/chicken/Fujian/G9/2009 2009/12/ 4 (HA)	JF715008	Avian	2009	NCBI	HA
KC820999 A/chicken/Shandong/zc12/2009 2009/12/01 4 (HA)	KC820999	Avian	2009	NCBI	HA
KP865938 A/chicken/Jiangsu/825/2009 2009/12/02 4 (HA)	KP865938	Avian	2009	NCBI	HA
KP865941 A/chicken/Guangdong/1258/2009 2009/12/02 4 (HA)	KP865941	Avian	2009	NCBI	HA
KP865945 A/chicken/Hunan/2106/2009 2009/12/02 4 (HA)	KP865945	Avian	2009	NCBI	HA
KP865942 A/chicken/Guangdong/1494/2009 2009/12/02 4 (HA)	KP865942	Avian	2009	NCBI	HA
KP865943 A/chicken/Guangdong/1683/2009 2009/12/02 4 (HA)	KP865943	Avian	2009	NCBI	HA
KP865947 A/chicken/Hunan/2351/2009 2009/12/02 4 (HA)	KP865947	Avian	2009	NCBI	HA
KP865939 A/chicken/Jiangsu/925/2009 2009/12/02 4 (HA)	KP865939	Avian	2009	NCBI	HA
KP865948 A/chicken/Jilin/3/2009 2009/12/02 4 (HA)	KP865948	Avian	2009	NCBI	HA
KP865949 A/chicken/Shandong/2552/2009 2009/12/02 4 (HA)	KP865949	Avian	2009	NCBI	HA
KP865950 A/chicken/Shandong/2567/2009 2009/12/02 4 (HA)	KP865950	Avian	2009	NCBI	HA
KP865932 A/chicken/Shanghai/50/2009 2009/12/02 4 (HA)	KP865932	Avian	2009	NCBI	HA
KP865934 A/chicken/Shanghai/169/2009 2009/12/02 4 (HA)	KP865934	Avian	2009	NCBI	HA
KP865944 A/Duck/Fujian/1753/2009 2009/12/02 4 (HA)	KP865944	Avian	2009	NCBI	HA
KP865940 A/chicken/Guangdong/1214/2009 2009/12/02 4 (HA)	KP865940	Avian	2009	NCBI	HA
KP865946 A/chicken/Hunan/2230/2009 2009/12/02 4 (HA)	KP865946	Avian	2009	NCBI	HA
KP865933 A/chicken/Shanghai/96/2009 2009/12/02 4 (HA)	KP865933	Avian	2009	NCBI	HA
KP865935 A/chicken/Shanghai/340/2009 2009/12/02 4 (HA)	KP865935	Avian	2009	NCBI	HA
KP865936 A/chicken/Shanghai/441/2009 2009/12/02 4 (HA)	KP865936	Avian	2009	NCBI	HA
KP865937 A/chicken/Shanghai/510/2009 2009/12/02 4 (HA)	KP865937	Avian	2009	NCBI	HA
KM113097 A/chicken/Hubei/C4196/2009 2009/12/26 4 (HA)	KM113097	Avian	2009	NCBI	HA
MG925533 A/chicken/Shandong/323/2009 2009/12/28 4 (HA)	MG925533	Avian	2009	NCBI	HA
KY440977 A/chicken/Hebei/e7/2010 2010// 4 (HA)	KY440977	Avian	2010	NCBI	HA
KY440978 A/chicken/Beijing/e3/2010 2010// 4 (HA)	KY440978	Avian	2010	NCBI	HA
KY440979 A/chicken/Shandong/e10/2010 2010// 4 (HA)	KY440979	Avian	2010	NCBI	HA
KY440980 A/chicken/Shandong/e9/2010 2010// 4 (HA)	KY440980	Avian	2010	NCBI	HA
KY440981 A/chicken/Shandong/e11/2010 2010// 4 (HA)	KY440981	Avian	2010	NCBI	HA
KY440982 A/chicken/Anhui/e12/2010 2010// 4 (HA)	KY440982	Avian	2010	NCBI	HA
JX448747 A/chicken/Fujian/WS/2010 2010// 4 (HA)	JX448747	Avian	2010	NCBI	HA
JX448749 A/chicken/Guangdong/LY/2010 2010// 4 (HA)	JX448749	Avian	2010	NCBI	HA
JX448750 A/chicken/Hubei/HC/2010 2010// 4 (HA)	JX448750	Avian	2010	NCBI	HA
JX448753 A/chicken/Jilin/BHJ/2010 2010// 4 (HA)	JX448753	Avian	2010	NCBI	HA
JX448754 A/chicken/Jilin/BHZ/2010 2010// 4 (HA)	JX448754	Avian	2010	NCBI	HA
JX448755 A/chicken/Jilin/CBS/2010 2010// 4 (HA)	JX448755	Avian	2010	NCBI	HA
JX448756 A/chicken/Jilin/XJJZ/2010 2010// 4 (HA)	JX448756	Avian	2010	NCBI	HA
KC871564 A/chicken/Anhui/1/2010 2010/01/ 4 (HA)	KC871564	Avian	2010	NCBI	HA
JN683643 A/chicken/Shandong/E/2010 2010/01/ 4 (HA)	JN683643	Avian	2010	NCBI	HA
JN683644 A/chicken/Shandong/K/2010 2010/01/ 4 (HA)	JN683644	Avian	2010	NCBI	HA
JN683645 A/chicken/Shandong/L/2010 2010/01/ 4 (HA)	JN683645	Avian	2010	NCBI	HA
JF795038 A/chicken/Shandong/01/2010 2010/01/ 4 (HA)	JF795038	Avian	2010	NCBI	HA
KC821001 A/chicken/Shandong/sd01/2010 2010/01/01 4 (HA)	KC821001	Avian	2010	NCBI	HA
KJ419946 A/chicken/Shandong/YT2/2010 2010/01/11 4 (HA)	KJ419946	Avian	2010	NCBI	HA
KJ419948 A/chicken/Shandong/YT1/2010 2010/01/11 4 (HA)	KJ419948	Avian	2010	NCBI	HA
HQ893762 A/swine/Guangdong/L1/2010 2010/01/30 4 (HA)	HQ893762	Swine	2010	NCBI	HA
JN683646 A/chicken/Shandong/M/2010 2010/02/ 4 (HA)	JN683646	Avian	2010	NCBI	HA
JF715006 A/chicken/Jiangsu/Q3/2010 2010/02/ 4 (HA)	JF715006	Avian	2010	NCBI	HA
JF715007 A/chicken/Zhejiang/Q1D4/2010 2010/02/ 4 (HA)	JF715007	Avian	2010	NCBI	HA
JF795062 A/chicken/Shandong/02/2010 2010/02/ 4 (HA)	JF795062	Avian	2010	NCBI	HA
KJ419943 A/chicken/Shandong/YT4/2010 2010/02/01 4 (HA)	KJ419943	Avian	2010	NCBI	HA
KC821010 A/chicken/Shandong/sd02/2010 2010/02/01 4 (HA)	KC821010	Avian	2010	NCBI	HA
KJ419941 A/chicken/Shandong/YT5/2010 2010/03/ 4 (HA)	KJ419941	Avian	2010	NCBI	HA
JN803947 A/chicken/Anhui/B2/2010 2010/03/ 4 (HA)	JN803947	Avian	2010	NCBI	HA
JN803948 A/chicken/Anhui/B4/2010 2010/03/ 4 (HA)	JN803948	Avian	2010	NCBI	HA
JN803949 A/chicken/Anhui/B7/2010 2010/03/ 4 (HA)	JN803949	Avian	2010	NCBI	HA
JN803950 A/chicken/Anhui/B11/2010 2010/03/ 4 (HA)	JN803950	Avian	2010	NCBI	HA
JN803951 A/chicken/Anhui/B12/2010 2010/03/ 4 (HA)	JN803951	Avian	2010	NCBI	HA
JN803952 A/chicken/Anhui/B18/2010 2010/03/ 4 (HA)	JN803952	Avian	2010	NCBI	HA
JN803953 A/chicken/Anhui/B20/2010 2010/03/ 4 (HA)	JN803953	Avian	2010	NCBI	HA
JN803954 A/duck/Anhui/B21/2010 2010/03/ 4 (HA)	JN803954	Avian	2010	NCBI	HA
JN803955 A/duck/Anhui/B24/2010 2010/03/ 4 (HA)	JN803955	Avian	2010	NCBI	HA
JN803956 A/duck/Anhui/B25/2010 2010/03/ 4 (HA)	JN803956	Avian	2010	NCBI	HA
JN803957 A/chicken/Anhui/G10/2010 2010/03/ 4 (HA)	JN803957	Avian	2010	NCBI	HA
JN803958 A/chicken/Anhui/G11/2010 2010/03/ 4 (HA)	JN803958	Avian	2010	NCBI	HA
JN803959 A/chicken/Anhui/G12/2010 2010/03/ 4 (HA)	JN803959	Avian	2010	NCBI	HA
JN803960 A/chicken/Anhui/G14/2010 2010/03/ 4 (HA)	JN803960	Avian	2010	NCBI	HA
JN803961 A/chicken/Anhui/G15/2010 2010/03/ 4 (HA)	JN803961	Avian	2010	NCBI	HA
JN803962 A/chicken/Anhui/G16/2010 2010/03/ 4 (HA)	JN803962	Avian	2010	NCBI	HA
JN803963 A/chicken/Anhui/G17/2010 2010/03/ 4 (HA)	JN803963	Avian	2010	NCBI	HA
JN803964 A/chicken/Anhui/G18/2010 2010/03/ 4 (HA)	JN803964	Avian	2010	NCBI	HA
JN803965 A/chicken/Anhui/G20/2010 2010/03/ 4 (HA)	JN803965	Avian	2010	NCBI	HA
JN803966 A/chicken/Anhui/G25/2010 2010/03/ 4 (HA)	JN803966	Avian	2010	NCBI	HA
JN803967 A/duck/Anhui/G26/2010 2010/03/ 4 (HA)	JN803967	Avian	2010	NCBI	HA
JN803968 A/duck/Anhui/G27/2010 2010/03/ 4 (HA)	JN803968	Avian	2010	NCBI	HA
JN803969 A/chicken/Henan/B8/2010 2010/03/ 4 (HA)	JN803969	Avian	2010	NCBI	HA
JN803970 A/chicken/Henan/E1/2010 2010/03/ 4 (HA)	JN803970	Avian	2010	NCBI	HA
JN803971 A/chicken/Henan/E2/2010 2010/03/ 4 (HA)	JN803971	Avian	2010	NCBI	HA
JN803972 A/chicken/Henan/F8/2010 2010/03/ 4 (HA)	JN803972	Avian	2010	NCBI	HA
JN803973 A/chicken/Henan/F14/2010 2010/03/ 4 (HA)	JN803973	Avian	2010	NCBI	HA
JN803974 A/chicken/Henan/F17/2010 2010/03/ 4 (HA)	JN803974	Avian	2010	NCBI	HA
JN803975 A/chicken/Henan/F18/2010 2010/03/ 4 (HA)	JN803975	Avian	2010	NCBI	HA
JN803976 A/chicken/Henan/F20/2010 2010/03/ 4 (HA)	JN803976	Avian	2010	NCBI	HA
JN803977 A/chicken/Henan/F21/2010 2010/03/ 4 (HA)	JN803977	Avian	2010	NCBI	HA
JN803978 A/chicken/Henan/G1/2010 2010/03/ 4 (HA)	JN803978	Avian	2010	NCBI	HA
JN803979 A/chicken/Henan/G4/2010 2010/03/ 4 (HA)	JN803979	Avian	2010	NCBI	HA
JN803980 A/chicken/Henan/G7/2010 2010/03/ 4 (HA)	JN803980	Avian	2010	NCBI	HA
JN803981 A/chicken/Henan/G8/2010 2010/03/ 4 (HA)	JN803981	Avian	2010	NCBI	HA
JN803982 A/chicken/Henan/G9/2010 2010/03/ 4 (HA)	JN803982	Avian	2010	NCBI	HA
JN803983 A/chicken/Henan/G10/2010 2010/03/ 4 (HA)	JN803983	Avian	2010	NCBI	HA
JN803984 A/chicken/Henan/G11/2010 2010/03/ 4 (HA)	JN803984	Avian	2010	NCBI	HA
JN803985 A/chicken/Henan/G14/2010 2010/03/ 4 (HA)	JN803985	Avian	2010	NCBI	HA
JN803986 A/chicken/Henan/G15/2010 2010/03/ 4 (HA)	JN803986	Avian	2010	NCBI	HA
JN803987 A/chicken/Henan/G17/2010 2010/03/ 4 (HA)	JN803987	Avian	2010	NCBI	HA
JN803988 A/chicken/Henan/G19/2010 2010/03/ 4 (HA)	JN803988	Avian	2010	NCBI	HA
JN803989 A/chicken/Henan/G20/2010 2010/03/ 4 (HA)	JN803989	Avian	2010	NCBI	HA
JN803990 A/chicken/Henan/G25/2010 2010/03/ 4 (HA)	JN803990	Avian	2010	NCBI	HA
JN803991 A/chicken/Jiangsu/G12/2010 2010/03/ 4 (HA)	JN803991	Avian	2010	NCBI	HA
JN803992 A/chicken/Jiangsu/G17/2010 2010/03/ 4 (HA)	JN803992	Avian	2010	NCBI	HA
JN803993 A/duck/Guangdong/G17/2010 2010/03/ 4 (HA)	JN803993	Avian	2010	NCBI	HA
JN803994 A/duck/Guangdong/G19/2010 2010/03/ 4 (HA)	JN803994	Avian	2010	NCBI	HA
JN803995 A/duck/Guangdong/G20/2010 2010/03/ 4 (HA)	JN803995	Avian	2010	NCBI	HA
JN803996 A/duck/Guangdong/G21/2010 2010/03/ 4 (HA)	JN803996	Avian	2010	NCBI	HA
JN803997 A/duck/Guangdong/G22/2010 2010/03/ 4 (HA)	JN803997	Avian	2010	NCBI	HA
JN803998 A/duck/Guangdong/G23/2010 2010/03/ 4 (HA)	JN803998	Avian	2010	NCBI	HA
JN803999 A/duck/Guangdong/G24/2010 2010/03/ 4 (HA)	JN803999	Avian	2010	NCBI	HA
JN804000 A/duck/Guangdong/G29/2010 2010/03/ 4 (HA)	JN804000	Avian	2010	NCBI	HA
JN804001 A/chicken/Shandong/TH9/2010 2010/03/ 4 (HA)	JN804001	Avian	2010	NCBI	HA
JN683647 A/chicken/Shandong/N/2010 2010/03/ 4 (HA)	JN683647	Avian	2010	NCBI	HA
KM113265 A/chicken/Yunnan/C1212/2010 2010/03/20 4 (HA)	KM113265	Avian	2010	NCBI	HA
KM113257 A/chicken/Zhejiang/C1219/2010 2010/03/20 4 (HA)	KM113257	Avian	2010	NCBI	HA
KC817011 A/chicken/Henan/XC1/2010 2010/04/ 4 (HA)	KC817011	Avian	2010	NCBI	HA
JF715004 A/chicken/Guangdong/Q6/2010 2010/04/ 4 (HA)	JF715004	Avian	2010	NCBI	HA
KT216635 A/chicken/Anhui/HF1004/2010 2010/04/ 4 (HA)	KT216635	Avian	2010	NCBI	HA
JX312542 A/chicken/Anhui/HF/2010 2010/04/ 4 (HA)	JX312542	Avian	2010	NCBI	HA
JF715005 A/chicken/Hainan/Q4/2010 2010/05/ 4 (HA)	JF715005	Avian	2010	NCBI	HA
JF715000 A/chicken/Jiangsu/U3/2010 2010/05/ 4 (HA)	JF715000	Avian	2010	NCBI	HA
JF715001 A/chicken/Jiangsu/U2/2010 2010/05/ 4 (HA)	JF715001	Avian	2010	NCBI	HA
JF715002 A/chicken/Jiangsu/U1/2010 2010/05/ 4 (HA)	JF715002	Avian	2010	NCBI	HA
JF715003 A/chicken/Jiangsu/Q7/2010 2010/05/ 4 (HA)	JF715003	Avian	2010	NCBI	HA
KT216636 A/chicken/Jiangsu/JT1005/2010 2010/05/ 4 (HA)	KT216636	Avian	2010	NCBI	HA
JF795070 A/chicken/Shandong/03/2010 2010/05/ 4 (HA)	JF795070	Avian	2010	NCBI	HA
JF795086 A/chicken/Shandong/BD/2010 2010/05/ 4 (HA)	JF795086	Avian	2010	NCBI	HA
KC821006 A/chicken/Hebei/fx05/2010 2010/05/01 4 (HA)	KC821006	Avian	2010	NCBI	HA
KC821009 A/chicken/Shandong/05/2010 2010/05/01 4 (HA)	KC821009	Avian	2010	NCBI	HA
KF768203 A/Chinese francolin/Guangxi/B7/2010 2010/05/10 4 (HA)	KF768203	Avian	2010	NCBI	HA
KM411634 A/chicken/Shandong/Li-3/2010 2010/05/11 4 (HA)	KM411634	Avian	2010	NCBI	HA
KM411628 A/chicken/Shandong/Li-2/2010 2010/05/11 4 (HA)	KM411628	Avian	2010	NCBI	HA
KF746876 A/chicken/Beijing/243/2010 2010/05/21 4 (HA)	KF746876	Avian	2010	NCBI	HA
KF768226 A/chicken/Guangxi/067C4/2010 2010/05/25 4 (HA)	KF768226	Avian	2010	NCBI	HA
KJ726689 A/chicken/Shanghai/A/2010 2010/06/ 4 (HA)	KJ726689	Avian	2010	NCBI	HA
KC821002 A/chicken/Shandong/06/2010 2010/06/01 4 (HA)	KC821002	Avian	2010	NCBI	HA
KF768187 A/chicken/Guangxi/066C10/2010 2010/06/10 4 (HA)	KF768187	Avian	2010	NCBI	HA
JN653619 A/quail/Wuxi/7/2010 2010/07/10 4 (HA)	JN653619	Avian	2010	NCBI	HA
JN653618 A/duck/Wuxi/7/2010 2010/07/10 4 (HA)	JN653618	Avian	2010	NCBI	HA
JN653616 A/chicken/Wuxi/7/2010 2010/07/10 4 (HA)	JN653616	Avian	2010	NCBI	HA
KJ726690 A/chicken/Shanghai/B/2010 2010/08/ 4 (HA)	KJ726690	Avian	2010	NCBI	HA
MG925534 A/chicken/Shandong/363/2010 2010/08/13 4 (HA)	MG925534	Avian	2010	NCBI	HA
JF714997 A/chicken/Hunan/U6/2010 2010/09/ 4 (HA)	JF714997	Avian	2010	NCBI	HA
JF714998 A/chicken/Guangdong/U5/2010 2010/09/ 4 (HA)	JF714998	Avian	2010	NCBI	HA
JF714999 A/chicken/Guangdong/U4/2010 2010/09/ 4 (HA)	JF714999	Avian	2010	NCBI	HA
KJ419940 A/chicken/Shandong/YT7/2010 2010/09/01 4 (HA)	KJ419940	Avian	2010	NCBI	HA
KF746851 A/chicken/Shandong/397/2010 2010/09/07 4 (HA)	KF746851	Avian	2010	NCBI	HA
KP006608 A/duck/Shandong/AQ01/2010 2010/09/17 4 (HA)	KP006608	Avian	2010	NCBI	HA
KM113177 A/chicken/Zhejiang/C3188/2010 2010/09/20 4 (HA)	KM113177	Avian	2010	NCBI	HA
KM113169 A/duck/Guangdong/C3204/2010 2010/09/20 4 (HA)	KM113169	Avian	2010	NCBI	HA
KC817012 A/chicken/Henan/XC2/2010 2010/10/ 4 (HA)	KC817012	Avian	2010	NCBI	HA
KC821008 A/chicken/Shandong/10/2010 2010/10/01 4 (HA)	KC821008	Avian	2010	NCBI	HA
MG925535 A/chicken/Shandong/377/2010 2010/10/06 4 (HA)	MG925535	Avian	2010	NCBI	HA
KP006611 A/chicken/Shandong/BZ01/2010 2010/10/09 4 (HA)	KP006611	Avian	2010	NCBI	HA
JN653620 A/chicken/Taixing/10/2010 2010/10/11 4 (HA)	JN653620	Avian	2010	NCBI	HA
JF715015 A/chicken/Guangdong/LWQ/2010 2010/11/ 4 (HA)	JF715015	Avian	2010	NCBI	HA
JF715016 A/chicken/Guangdong/ZDR/2010 2010/11/ 4 (HA)	JF715016	Avian	2010	NCBI	HA
JX448748 A/chicken/Guangdong/BL/2010 2010/11/ 4 (HA)	JX448748	Avian	2010	NCBI	HA
JN804009 A/chicken/Anhui/A19/2010 2010/11/ 4 (HA)	JN804009	Avian	2010	NCBI	HA
JN804010 A/chicken/Anhui/A20/2010 2010/11/ 4 (HA)	JN804010	Avian	2010	NCBI	HA
JN804011 A/chicken/Anhui/A25/2010 2010/11/ 4 (HA)	JN804011	Avian	2010	NCBI	HA
JN804012 A/duck/Anhui/B5/2010 2010/11/ 4 (HA)	JN804012	Avian	2010	NCBI	HA
JN804013 A/chicken/Anhui/B17-2/2010 2010/11/ 4 (HA)	JN804013	Avian	2010	NCBI	HA
JN804014 A/chicken/Anhui/B18-2/2010 2010/11/ 4 (HA)	JN804014	Avian	2010	NCBI	HA
JN804015 A/chicken/Anhui/D14/2010 2010/11/ 4 (HA)	JN804015	Avian	2010	NCBI	HA
JN804016 A/chicken/Anhui/D19/2010 2010/11/ 4 (HA)	JN804016	Avian	2010	NCBI	HA
JN804017 A/chicken/Anhui/D21/2010 2010/11/ 4 (HA)	JN804017	Avian	2010	NCBI	HA
JN804018 A/chicken/Anhui/D23/2010 2010/11/ 4 (HA)	JN804018	Avian	2010	NCBI	HA
JN804019 A/chicken/Anhui/D25/2010 2010/11/ 4 (HA)	JN804019	Avian	2010	NCBI	HA
JN804020 A/chicken/Henan/A16/2010 2010/11/ 4 (HA)	JN804020	Avian	2010	NCBI	HA
JN804021 A/chicken/Guizhou/A4/2010 2010/11/ 4 (HA)	JN804021	Avian	2010	NCBI	HA
JN804022 A/chicken/Guizhou/A5/2010 2010/11/ 4 (HA)	JN804022	Avian	2010	NCBI	HA
JN804023 A/chicken/Guizhou/D1/2010 2010/11/ 4 (HA)	JN804023	Avian	2010	NCBI	HA
JN804024 A/chicken/Guizhou/D15/2010 2010/11/ 4 (HA)	JN804024	Avian	2010	NCBI	HA
JN804025 A/chicken/Guizhou/E1/2010 2010/11/ 4 (HA)	JN804025	Avian	2010	NCBI	HA
JN804026 A/chicken/Guizhou/E3/2010 2010/11/ 4 (HA)	JN804026	Avian	2010	NCBI	HA
JN804027 A/chicken/Guizhou/E7/2010 2010/11/ 4 (HA)	JN804027	Avian	2010	NCBI	HA
JN804028 A/chicken/Guizhou/E9/2010 2010/11/ 4 (HA)	JN804028	Avian	2010	NCBI	HA
JN804029 A/chicken/Guizhou/E11/2010 2010/11/ 4 (HA)	JN804029	Avian	2010	NCBI	HA
JN804030 A/chicken/Guizhou/E15/2010 2010/11/ 4 (HA)	JN804030	Avian	2010	NCBI	HA
JN804031 A/chicken/Guizhou/E23/2010 2010/11/ 4 (HA)	JN804031	Avian	2010	NCBI	HA
JN804032 A/chicken/Guizhou/E25/2010 2010/11/ 4 (HA)	JN804032	Avian	2010	NCBI	HA
JN804033 A/chicken/Guizhou/E29/2010 2010/11/ 4 (HA)	JN804033	Avian	2010	NCBI	HA
JN804034 A/chicken/Jiangsu/A7/2010 2010/11/ 4 (HA)	JN804034	Avian	2010	NCBI	HA
JN804035 A/chicken/Jiangsu/A9/2010 2010/11/ 4 (HA)	JN804035	Avian	2010	NCBI	HA
JN804036 A/chicken/Jiangsu/A11/2010 2010/11/ 4 (HA)	JN804036	Avian	2010	NCBI	HA
JN804037 A/chicken/Jiangsu/A13/2010 2010/11/ 4 (HA)	JN804037	Avian	2010	NCBI	HA
JN804038 A/chicken/Jiangsu/A20/2010 2010/11/ 4 (HA)	JN804038	Avian	2010	NCBI	HA
JN804039 A/chicken/Jiangsu/H4/2010 2010/11/ 4 (HA)	JN804039	Avian	2010	NCBI	HA
JN804040 A/chicken/Jiangsu/H6/2010 2010/11/ 4 (HA)	JN804040	Avian	2010	NCBI	HA
JN804041 A/chicken/Jiangsu/H9/2010 2010/11/ 4 (HA)	JN804041	Avian	2010	NCBI	HA
JN804042 A/chicken/Jiangsu/H10/2010 2010/11/ 4 (HA)	JN804042	Avian	2010	NCBI	HA
JN804043 A/chicken/Jiangsu/H11/2010 2010/11/ 4 (HA)	JN804043	Avian	2010	NCBI	HA
JN804044 A/chicken/Jiangsu/H14/2010 2010/11/ 4 (HA)	JN804044	Avian	2010	NCBI	HA
JN804045 A/chicken/Jiangsu/H20/2010 2010/11/ 4 (HA)	JN804045	Avian	2010	NCBI	HA
JN804046 A/chicken/Jiangsu/H25/2010 2010/11/ 4 (HA)	JN804046	Avian	2010	NCBI	HA
JN804047 A/chicken/Jiangsu/H26/2010 2010/11/ 4 (HA)	JN804047	Avian	2010	NCBI	HA
JN804048 A/chicken/Hainan/E11/2010 2010/11/ 4 (HA)	JN804048	Avian	2010	NCBI	HA
JN804049 A/chicken/Hainan/E17/2010 2010/11/ 4 (HA)	JN804049	Avian	2010	NCBI	HA
JN804050 A/chicken/Hubei/A1/2010 2010/11/ 4 (HA)	JN804050	Avian	2010	NCBI	HA
JN804051 A/chicken/Hubei/A4/2010 2010/11/ 4 (HA)	JN804051	Avian	2010	NCBI	HA
JN804052 A/chicken/Hubei/A23/2010 2010/11/ 4 (HA)	JN804052	Avian	2010	NCBI	HA
JN804053 A/chicken/Hubei/A25/2010 2010/11/ 4 (HA)	JN804053	Avian	2010	NCBI	HA
JN804054 A/chicken/Hubei/A27/2010 2010/11/ 4 (HA)	JN804054	Avian	2010	NCBI	HA
JN804055 A/chicken/Hubei/A28/2010 2010/11/ 4 (HA)	JN804055	Avian	2010	NCBI	HA
JN804056 A/chicken/Hubei/A29/2010 2010/11/ 4 (HA)	JN804056	Avian	2010	NCBI	HA
JN804057 A/chicken/Hubei/A30/2010 2010/11/ 4 (HA)	JN804057	Avian	2010	NCBI	HA
JN804058 A/duck/Hubei/B13/2010 2010/11/ 4 (HA)	JN804058	Avian	2010	NCBI	HA
JN804059 A/chicken/Hubei/D2/2010 2010/11/ 4 (HA)	JN804059	Avian	2010	NCBI	HA
JN804060 A/chicken/Hubei/D17/2010 2010/11/ 4 (HA)	JN804060	Avian	2010	NCBI	HA
JN804061 A/chicken/Hubei/D21/2010 2010/11/ 4 (HA)	JN804061	Avian	2010	NCBI	HA
JN804062 A/chicken/Hubei/D25/2010 2010/11/ 4 (HA)	JN804062	Avian	2010	NCBI	HA
JN804063 A/chicken/Hubei/E7/2010 2010/11/ 4 (HA)	JN804063	Avian	2010	NCBI	HA
JN804064 A/chicken/Hubei/E8/2010 2010/11/ 4 (HA)	JN804064	Avian	2010	NCBI	HA
JN804065 A/chicken/Hubei/E9/2010 2010/11/ 4 (HA)	JN804065	Avian	2010	NCBI	HA
JN804066 A/chicken/Hubei/E12/2010 2010/11/ 4 (HA)	JN804066	Avian	2010	NCBI	HA
JN804067 A/chicken/Hubei/E13/2010 2010/11/ 4 (HA)	JN804067	Avian	2010	NCBI	HA
JN804068 A/chicken/Hubei/E15/2010 2010/11/ 4 (HA)	JN804068	Avian	2010	NCBI	HA
JN804069 A/chicken/Hubei/E16/2010 2010/11/ 4 (HA)	JN804069	Avian	2010	NCBI	HA
JN804070 A/chicken/Hubei/E17/2010 2010/11/ 4 (HA)	JN804070	Avian	2010	NCBI	HA
JN804071 A/chicken/Hubei/E18/2010 2010/11/ 4 (HA)	JN804071	Avian	2010	NCBI	HA
JN804072 A/chicken/Hubei/E19/2010 2010/11/ 4 (HA)	JN804072	Avian	2010	NCBI	HA
JN804073 A/chicken/Hubei/E20/2010 2010/11/ 4 (HA)	JN804073	Avian	2010	NCBI	HA
JN804074 A/chicken/Hubei/E21/2010 2010/11/ 4 (HA)	JN804074	Avian	2010	NCBI	HA
JN804075 A/chicken/Hubei/E23/2010 2010/11/ 4 (HA)	JN804075	Avian	2010	NCBI	HA
JN804076 A/chicken/Hubei/E29/2010 2010/11/ 4 (HA)	JN804076	Avian	2010	NCBI	HA
JN804077 A/duck/Hubei/F1/2010 2010/11/ 4 (HA)	JN804077	Avian	2010	NCBI	HA
JN804078 A/chicken/Hubei/G2/2010 2010/11/ 4 (HA)	JN804078	Avian	2010	NCBI	HA
JN804079 A/chicken/Hubei/G4/2010 2010/11/ 4 (HA)	JN804079	Avian	2010	NCBI	HA
JN804080 A/chicken/Hubei/G5/2010 2010/11/ 4 (HA)	JN804080	Avian	2010	NCBI	HA
JN804081 A/chicken/Hubei/G6/2010 2010/11/ 4 (HA)	JN804081	Avian	2010	NCBI	HA
JN804082 A/chicken/Hubei/G9/2010 2010/11/ 4 (HA)	JN804082	Avian	2010	NCBI	HA
JN804083 A/chicken/Hubei/G10/2010 2010/11/ 4 (HA)	JN804083	Avian	2010	NCBI	HA
JN804084 A/chicken/Hubei/G16/2010 2010/11/ 4 (HA)	JN804084	Avian	2010	NCBI	HA
JN804085 A/chicken/Hubei/G19/2010 2010/11/ 4 (HA)	JN804085	Avian	2010	NCBI	HA
JN804086 A/chicken/Hubei/G21/2010 2010/11/ 4 (HA)	JN804086	Avian	2010	NCBI	HA
JN804087 A/chicken/Hubei/G27/2010 2010/11/ 4 (HA)	JN804087	Avian	2010	NCBI	HA
JN804088 A/chicken/Guangdong/D2/2010 2010/11/ 4 (HA)	JN804088	Avian	2010	NCBI	HA
JN804089 A/chicken/Guangdong/D4/2010 2010/11/ 4 (HA)	JN804089	Avian	2010	NCBI	HA
JN804090 A/chicken/Guangdong/D7/2010 2010/11/ 4 (HA)	JN804090	Avian	2010	NCBI	HA
JN804091 A/chicken/Guangdong/D8/2010 2010/11/ 4 (HA)	JN804091	Avian	2010	NCBI	HA
JN804092 A/chicken/Guangdong/D9/2010 2010/11/ 4 (HA)	JN804092	Avian	2010	NCBI	HA
JN804093 A/chicken/Guangdong/H11/2010 2010/11/ 4 (HA)	JN804093	Avian	2010	NCBI	HA
JN804094 A/chicken/Guangdong/H12/2010 2010/11/ 4 (HA)	JN804094	Avian	2010	NCBI	HA
JN804095 A/chicken/Guangdong/H28/2010 2010/11/ 4 (HA)	JN804095	Avian	2010	NCBI	HA
JN804096 A/chicken/Guangdong/H29/2010 2010/11/ 4 (HA)	JN804096	Avian	2010	NCBI	HA
KC821003 A/chicken/Shandong/11/2010 2010/11/01 4 (HA)	KC821003	Avian	2010	NCBI	HA
KC821005 A/chicken/Beijing/HD/2010 2010/11/01 4 (HA)	KC821005	Avian	2010	NCBI	HA
KC821011 A/chicken/Hebei/ZR/2010 2010/11/01 4 (HA)	KC821011	Avian	2010	NCBI	HA
JN653617 A/chicken/Yangzhou/11/2010 2010/11/16 4 (HA)	JN653617	Avian	2010	NCBI	HA
JF715010 A/chicken/Anhui/LJT/2010 2010/12/ 4 (HA)	JF715010	Avian	2010	NCBI	HA
JF715011 A/chicken/Anhui/YZZ/2010 2010/12/ 4 (HA)	JF715011	Avian	2010	NCBI	HA
JF715012 A/chicken/Anhui/SXQ/2010 2010/12/ 4 (HA)	JF715012	Avian	2010	NCBI	HA
JF715013 A/chicken/Anhui/WANG/2010 2010/12/ 4 (HA)	JF715013	Avian	2010	NCBI	HA
JF715014 A/chicken/Zhejiang/SYX/2010 2010/12/ 4 (HA)	JF715014	Avian	2010	NCBI	HA
KT216637 A/chicken/Anhui/HF1012/2010 2010/12/ 4 (HA)	KT216637	Avian	2010	NCBI	HA
KT216638 A/chicken/Zhejiang/JX1012/2010 2010/12/ 4 (HA)	KT216638	Avian	2010	NCBI	HA
KT216639 A/chicken/Jiangsu/WJ1012/2010 2010/12/ 4 (HA)	KT216639	Avian	2010	NCBI	HA
KC821004 A/chicken/Shandong/HL/2010 2010/12/01 4 (HA)	KC821004	Avian	2010	NCBI	HA
KC821007 A/chicken/Jiangsu/TS/2010 2010/12/01 4 (HA)	KC821007	Avian	2010	NCBI	HA
KC821012 A/chicken/Hebei/YT/2010 2010/12/01 4 (HA)	KC821012	Avian	2010	NCBI	HA
KJ426403 A/chicken/Shandong/B1/2010 2010/12/01 4 (HA)	KJ426403	Avian	2010	NCBI	HA
KP865952 A/chicken/Jiangsu/A139/2010 2010/12/02 4 (HA)	KP865952	Avian	2010	NCBI	HA
KP865953 A/chicken/Shanghai/3392/2010 2010/12/02 4 (HA)	KP865953	Avian	2010	NCBI	HA
KP865954 A/chicken/Guangdong/A1312/2010 2010/12/02 4 (HA)	KP865954	Avian	2010	NCBI	HA
KP865955 A/chicken/Fujian/A1166/2010 2010/12/02 4 (HA)	KP865955	Avian	2010	NCBI	HA
KP865956 A/chicken/Shandong/2612/2010 2010/12/02 4 (HA)	KP865956	Avian	2010	NCBI	HA
JF906206 A/chicken/China/AH-10-01/2010 2010/12/02 4 (HA)	JF906206	Avian	2010	NCBI	HA
KP865951 A/chicken/Anhui/11/2010 2010/12/02 4 (HA)	KP865951	Avian	2010	NCBI	HA
KJ426404 A/chicken/Beijing/B7/2010 2010/12/03 4 (HA)	KJ426404	Avian	2010	NCBI	HA
KP006612 A/chicken/Shandong/DY01/2010 2010/12/07 4 (HA)	KP006612	Avian	2010	NCBI	HA
KJ426405 A/chicken/Hebei/B5/2010 2010/12/07 4 (HA)	KJ426405	Avian	2010	NCBI	HA
JN653613 A/chicken/Qianzhou/12/2010 2010/12/18 4 (HA)	JN653613	Avian	2010	NCBI	HA
KM113129 A/chicken/Hubei/C4071/2010 2010/12/28 4 (HA)	KM113129	Avian	2010	NCBI	HA
KM113121 A/chicken/Guangxi/C4080/2010 2010/12/28 4 (HA)	KM113121	Avian	2010	NCBI	HA
KM113105 A/chicken/Hunan/C4136/2010 2010/12/28 4 (HA)	KM113105	Avian	2010	NCBI	HA
KY440983 A/chicken/Guangxi/e3/2011 2011// 4 (HA)	KY440983	Avian	2011	NCBI	HA
KY440984 A/chicken/Shandong/e4/2011 2011// 4 (HA)	KY440984	Avian	2011	NCBI	HA
KY440985 A/chicken/Anhui/E16-2/2011 2011// 4 (HA)	KY440985	Avian	2011	NCBI	HA
KY440986 A/chicken/Shandong/e8/2011 2011// 4 (HA)	KY440986	Avian	2011	NCBI	HA
KY440987 A/chicken/Guangdong/e12/2011 2011// 4 (HA)	KY440987	Avian	2011	NCBI	HA
KY440988 A/chicken/Guizhou/e9/2011 2011// 4 (HA)	KY440988	Avian	2011	NCBI	HA
KY440989 A/chicken/Guangdong/e3/2011 2011// 4 (HA)	KY440989	Avian	2011	NCBI	HA
KY440990 A/chicken/Hebei/e8/2011 2011// 4 (HA)	KY440990	Avian	2011	NCBI	HA
JN222381 A/canine/Guangxi/1/2011 2011// 4 (HA)	JN222381	Canine	2011	NCBI	HA
KP185952 A/chicken/Anhui/w107/2011 2011// 4 (HA)	KP185952	Avian	2011	NCBI	HA
KP185953 A/chicken/Guangdong/34/2011 2011// 4 (HA)	KP185953	Avian	2011	NCBI	HA
KP185954 A/chicken/Guizhou/112/2011 2011// 4 (HA)	KP185954	Avian	2011	NCBI	HA
KP185957 A/chicken/Henan/52/2011 2011// 4 (HA)	KP185957	Avian	2011	NCBI	HA
KP185959 A/chicken/Hubei/79/2011 2011// 4 (HA)	KP185959	Avian	2011	NCBI	HA
KP185963 A/chicken/Ningxia/1/2011 2011// 4 (HA)	KP185963	Avian	2011	NCBI	HA
KP185968 A/ck/Guizhou/6/2011 2011// 4 (HA)	KP185968	Avian	2011	NCBI	HA
JX448746 A/chicken/Fujian/SN1/2011 2011/01/ 4 (HA)	JX448746	Avian	2011	NCBI	HA
JN571285 A/chicken/Fujian/FZ04/2011 2011/01/ 4 (HA)	JN571285	Avian	2011	NCBI	HA
JF715029 A/chicken/Zhejiang/FSQ/2011 2011/01/ 4 (HA)	JF715029	Avian	2011	NCBI	HA
JF715030 A/chicken/Jiangsu/ZHM/2011 2011/01/ 4 (HA)	JF715030	Avian	2011	NCBI	HA
JF715031 A/chicken/Guangdong/ZPY/2011 2011/01/ 4 (HA)	JF715031	Avian	2011	NCBI	HA
JF715032 A/chicken/Hubei/ZWC/2011 2011/01/ 4 (HA)	JF715032	Avian	2011	NCBI	HA
JF715033 A/chicken/Hubei/HWC/2011 2011/01/ 4 (HA)	JF715033	Avian	2011	NCBI	HA
JF715034 A/chicken/Guangdong/YJX/2011 2011/01/ 4 (HA)	JF715034	Avian	2011	NCBI	HA
JF715035 A/chicken/Guangdong/MYS/2011 2011/01/ 4 (HA)	JF715035	Avian	2011	NCBI	HA
JF715036 A/chicken/Fujian/SL4/2011 2011/01/ 4 (HA)	JF715036	Avian	2011	NCBI	HA
JF715037 A/chicken/Jiangsu/WXY/2011 2011/01/ 4 (HA)	JF715037	Avian	2011	NCBI	HA
JF715038 A/chicken/Guangdong/CJZ/2011 2011/01/ 4 (HA)	JF715038	Avian	2011	NCBI	HA
JF715039 A/chicken/Anhui/WBQ/2011 2011/01/ 4 (HA)	JF715039	Avian	2011	NCBI	HA
JF715040 A/chicken/Zhejiang/ZLB/2011 2011/01/ 4 (HA)	JF715040	Avian	2011	NCBI	HA
JF715041 A/chicken/Zhejiang/LAC/2011 2011/01/ 4 (HA)	JF715041	Avian	2011	NCBI	HA
JF715042 A/chicken/Guangdong/LJD/2011 2011/01/ 4 (HA)	JF715042	Avian	2011	NCBI	HA
JF715043 A/chicken/Jiangsu/LWC/2011 2011/01/ 4 (HA)	JF715043	Avian	2011	NCBI	HA
JF715044 A/chicken/Guangxi/WSL/2011 2011/01/ 4 (HA)	JF715044	Avian	2011	NCBI	HA
JF715045 A/chicken/Guangxi/MFX/2011 2011/01/ 4 (HA)	JF715045	Avian	2011	NCBI	HA
JF715046 A/chicken/Guangdong/LJH/2011 2011/01/ 4 (HA)	JF715046	Avian	2011	NCBI	HA
JF715047 A/chicken/Guangdong/HYF/2011 2011/01/ 4 (HA)	JF715047	Avian	2011	NCBI	HA
JF715048 A/chicken/Guangdong/FLS/2011 2011/01/ 4 (HA)	JF715048	Avian	2011	NCBI	HA
JF715049 A/chicken/Guangdong/LZQ/2011 2011/01/ 4 (HA)	JF715049	Avian	2011	NCBI	HA
JF715050 A/chicken/Guangdong/HXK/2011 2011/01/ 4 (HA)	JF715050	Avian	2011	NCBI	HA
JF715051 A/chicken/Guangdong/HBQ/2011 2011/01/ 4 (HA)	JF715051	Avian	2011	NCBI	HA
JF715052 A/chicken/Fujian/SL6/2011 2011/01/ 4 (HA)	JF715052	Avian	2011	NCBI	HA
KC821018 A/chicken/Hebei/01/2011 2011/01/01 4 (HA)	KC821018	Avian	2011	NCBI	HA
KC821019 A/chicken/Shandong/01/2011 2011/01/01 4 (HA)	KC821019	Avian	2011	NCBI	HA
KC821025 A/chicken/Guangdong/01/2011 2011/01/01 4 (HA)	KC821025	Avian	2011	NCBI	HA
KP006619 A/chicken/Shandong/QB01/2011 2011/01/09 4 (HA)	KP006619	Avian	2011	NCBI	HA
KP006618 A/chicken/Shandong/MY01/2011 2011/01/16 4 (HA)	KP006618	Avian	2011	NCBI	HA
KJ426399 A/chicken/Jiangsu/SQ79/2011 2011/01/18 4 (HA)	KJ426399	Avian	2011	NCBI	HA
KJ426400 A/chicken/Jiangsu/B20/2011 2011/01/21 4 (HA)	KJ426400	Avian	2011	NCBI	HA
KP006633 A/duck/Shandong/GT01/2011 2011/01/23 4 (HA)	KP006633	Avian	2011	NCBI	HA
KP006637 A/duck/Shandong/LQ01/2011 2011/01/23 4 (HA)	KP006637	Avian	2011	NCBI	HA
KP006638 A/duck/Shandong/LQ02/2011 2011/01/23 4 (HA)	KP006638	Avian	2011	NCBI	HA
KP006621 A/chicken/Shandong/QB02/2011 2011/01/25 4 (HA)	KP006621	Avian	2011	NCBI	HA
JN653621 A/chicken/Xiangshui/1/2011 2011/01/31 4 (HA)	JN653621	Avian	2011	NCBI	HA
JN653612 A/chicken/Dawang/1/2011 2011/01/31 4 (HA)	JN653612	Avian	2011	NCBI	HA
JN653610 A/chicken/Xigou/1/2011 2011/01/31 4 (HA)	JN653610	Avian	2011	NCBI	HA
JN653609 A/pigeon/Xuzhou/1/2011 2011/01/31 4 (HA)	JN653609	Avian	2011	NCBI	HA
JN653608 A/chicken/Tongshan/1/2011 2011/01/31 4 (HA)	JN653608	Avian	2011	NCBI	HA
JN653607 A/chicken/Yongcheng/1/2011 2011/01/31 4 (HA)	JN653607	Avian	2011	NCBI	HA
JN653606 A/chicken/Shuanggou/1/2011 2011/01/31 4 (HA)	JN653606	Avian	2011	NCBI	HA
JN571286 A/chicken/Fujian/FZ11/2011 2011/02/ 4 (HA)	JN571286	Avian	2011	NCBI	HA
JF715053 A/chicken/Anhui/XMS/2011 2011/02/ 4 (HA)	JF715053	Avian	2011	NCBI	HA
JF715017 A/chicken/Anhui/GQY/2011 2011/02/ 4 (HA)	JF715017	Avian	2011	NCBI	HA
JF715018 A/chicken/Anhui/ZTL/2011 2011/02/ 4 (HA)	JF715018	Avian	2011	NCBI	HA
JF715019 A/chicken/Guangdong/SK/2011 2011/02/ 4 (HA)	JF715019	Avian	2011	NCBI	HA
JF715020 A/chicken/Guangdong/LSD/2011 2011/02/ 4 (HA)	JF715020	Avian	2011	NCBI	HA
JF715021 A/chicken/Guangdong/LHY/2011 2011/02/ 4 (HA)	JF715021	Avian	2011	NCBI	HA
JF715022 A/chicken/Guangdong/QZL/2011 2011/02/ 4 (HA)	JF715022	Avian	2011	NCBI	HA
JF715023 A/chicken/Guangdong/WGH/2011 2011/02/ 4 (HA)	JF715023	Avian	2011	NCBI	HA
JF715024 A/chicken/Guangdong/FZH/2011 2011/02/ 4 (HA)	JF715024	Avian	2011	NCBI	HA
JF715025 A/chicken/Guangdong/LYL/2011 2011/02/ 4 (HA)	JF715025	Avian	2011	NCBI	HA
JF715026 A/chicken/Hubei/GYC/2011 2011/02/ 4 (HA)	JF715026	Avian	2011	NCBI	HA
JF715027 A/chicken/Guangdong/LMQ/2011 2011/02/ 4 (HA)	JF715027	Avian	2011	NCBI	HA
JF715028 A/chicken/Guangdong/LYQ/2011 2011/02/ 4 (HA)	JF715028	Avian	2011	NCBI	HA
JX448760 A/chicken/Shandong/P4/2011 2011/02/ 4 (HA)	JX448760	Avian	2011	NCBI	HA
JQ901658 A/mallard/Jiangxi/45/2011 2011/02/ 4 (HA)	JQ901658	Avian	2011	NCBI	HA
JQ901657 A/mallard/Jiangxi/43/2011 2011/02/ 4 (HA)	JQ901657	Avian	2011	NCBI	HA
JQ901656 A/mallard/Jiangxi/42/2011 2011/02/ 4 (HA)	JQ901656	Avian	2011	NCBI	HA
JQ901655 A/mallard/Jiangxi/40/2011 2011/02/ 4 (HA)	JQ901655	Avian	2011	NCBI	HA
JQ901654 A/mallard/Jiangxi/39/2011 2011/02/ 4 (HA)	JQ901654	Avian	2011	NCBI	HA
JQ901653 A/mallard/Jiangxi/38/2011 2011/02/ 4 (HA)	JQ901653	Avian	2011	NCBI	HA
JQ901652 A/spot-billed duck/Jiangxi/37/2011 2011/02/ 4 (HA)	JQ901652	Avian	2011	NCBI	HA
JQ901651 A/spot-billed duck/Jiangxi/35/2011 2011/02/ 4 (HA)	JQ901651	Avian	2011	NCBI	HA
JQ901650 A/spot-billed duck/Jiangxi/34/2011 2011/02/ 4 (HA)	JQ901650	Avian	2011	NCBI	HA
JQ901649 A/spot-billed duck/Jiangxi/33/2011 2011/02/ 4 (HA)	JQ901649	Avian	2011	NCBI	HA
JQ901648 A/spot-billed duck/Jiangxi/32/2011 2011/02/ 4 (HA)	JQ901648	Avian	2011	NCBI	HA
KJ801488 A/chicken/Fujian/FZ02/2011 2011/02/ 4 (HA)	KJ801488	Avian	2011	NCBI	HA
KC821013 A/chicken/Shandong/02/2011 2011/02/01 4 (HA)	KC821013	Avian	2011	NCBI	HA
KC821016 A/chicken/Hebei/02/2011 2011/02/01 4 (HA)	KC821016	Avian	2011	NCBI	HA
KC821026 A/chicken/Sichuan/02/2011 2011/02/01 4 (HA)	KC821026	Avian	2011	NCBI	HA
KJ426398 A/chicken/Shandong/B2/2011 2011/02/01 4 (HA)	KJ426398	Avian	2011	NCBI	HA
JN653611 A/chicken/Jiawang/2/2011 2011/02/15 4 (HA)	JN653611	Avian	2011	NCBI	HA
KJ419947 A/chicken/Shandong/YT1/2011 2011/02/24 4 (HA)	KJ419947	Avian	2011	NCBI	HA
JX122436 A/chicken/Guangdong/LJC/2011 2011/03/ 4 (HA)	JX122436	Avian	2011	NCBI	HA
JN986883 A/chicken/Guangdong/LJJ03/2011 2011/03/ 4 (HA)	JN986883	Avian	2011	NCBI	HA
JN986884 A/chicken/Guangdong/DJN03/2011 2011/03/ 4 (HA)	JN986884	Avian	2011	NCBI	HA
JN986885 A/chicken/Jiangsu/FQD03/2011 2011/03/ 4 (HA)	JN986885	Avian	2011	NCBI	HA
JN986886 A/chicken/Hubei/LLM03/2011 2011/03/ 4 (HA)	JN986886	Avian	2011	NCBI	HA
JN804406 A/chicken/Shandong/WG19/2011 2011/03/ 4 (HA)	JN804406	Avian	2011	NCBI	HA
JN804407 A/chicken/Shandong/WG7/2011 2011/03/ 4 (HA)	JN804407	Avian	2011	NCBI	HA
JN804408 A/chicken/Shanxi/B11/2011 2011/03/ 4 (HA)	JN804408	Avian	2011	NCBI	HA
JN804409 A/chicken/Shanxi/B18/2011 2011/03/ 4 (HA)	JN804409	Avian	2011	NCBI	HA
JN804410 A/chicken/Shanxi/B2/2011 2011/03/ 4 (HA)	JN804410	Avian	2011	NCBI	HA
JN804411 A/chicken/Shanxi/B21/2011 2011/03/ 4 (HA)	JN804411	Avian	2011	NCBI	HA
JN804412 A/chicken/Shanxi/B24/2011 2011/03/ 4 (HA)	JN804412	Avian	2011	NCBI	HA
JN804413 A/chicken/Shanxi/B26/2011 2011/03/ 4 (HA)	JN804413	Avian	2011	NCBI	HA
JN804414 A/chicken/Shanxi/B28/2011 2011/03/ 4 (HA)	JN804414	Avian	2011	NCBI	HA
JN804415 A/chicken/Shanxi/B29/2011 2011/03/ 4 (HA)	JN804415	Avian	2011	NCBI	HA
JN804416 A/chicken/Shanxi/B3/2011 2011/03/ 4 (HA)	JN804416	Avian	2011	NCBI	HA
JN804417 A/chicken/Shanxi/B5/2011 2011/03/ 4 (HA)	JN804417	Avian	2011	NCBI	HA
JN804418 A/chicken/Shanxi/D24/2011 2011/03/ 4 (HA)	JN804418	Avian	2011	NCBI	HA
JN804419 A/chicken/Shanxi/D25/2011 2011/03/ 4 (HA)	JN804419	Avian	2011	NCBI	HA
JN804420 A/chicken/Shanxi/D30/2011 2011/03/ 4 (HA)	JN804420	Avian	2011	NCBI	HA
JN804421 A/chicken/Shanxi/D4/2011 2011/03/ 4 (HA)	JN804421	Avian	2011	NCBI	HA
JN804422 A/chicken/Shanxi/E30/2011 2011/03/ 4 (HA)	JN804422	Avian	2011	NCBI	HA
JN804423 A/chicken/Shanxi/F15/2011 2011/03/ 4 (HA)	JN804423	Avian	2011	NCBI	HA
JN804424 A/chicken/Shanxi/F17/2011 2011/03/ 4 (HA)	JN804424	Avian	2011	NCBI	HA
JN804425 A/chicken/Shanxi/F18/2011 2011/03/ 4 (HA)	JN804425	Avian	2011	NCBI	HA
JN804426 A/chicken/Shanxi/F22/2011 2011/03/ 4 (HA)	JN804426	Avian	2011	NCBI	HA
JN804427 A/chicken/Shanxi/F28/2011 2011/03/ 4 (HA)	JN804427	Avian	2011	NCBI	HA
JN804428 A/chicken/Shanxi/F3/2011 2011/03/ 4 (HA)	JN804428	Avian	2011	NCBI	HA
JN804429 A/chicken/Shanxi/F4/2011 2011/03/ 4 (HA)	JN804429	Avian	2011	NCBI	HA
JN804430 A/chicken/Shanxi/I13/2011 2011/03/ 4 (HA)	JN804430	Avian	2011	NCBI	HA
JN804431 A/chicken/Shanxi/I15/2011 2011/03/ 4 (HA)	JN804431	Avian	2011	NCBI	HA
JN804432 A/chicken/Shanxi/I17/2011 2011/03/ 4 (HA)	JN804432	Avian	2011	NCBI	HA
JN804433 A/chicken/Shanxi/I20/2011 2011/03/ 4 (HA)	JN804433	Avian	2011	NCBI	HA
JN804434 A/chicken/Shanxi/I21/2011 2011/03/ 4 (HA)	JN804434	Avian	2011	NCBI	HA
JN804435 A/chicken/Shanxi/I5/2011 2011/03/ 4 (HA)	JN804435	Avian	2011	NCBI	HA
JN804436 A/chicken/Shanxi/I8/2011 2011/03/ 4 (HA)	JN804436	Avian	2011	NCBI	HA
JN804437 A/chicken/Shanxi/J1/2011 2011/03/ 4 (HA)	JN804437	Avian	2011	NCBI	HA
JN804438 A/chicken/Shanxi/J10/2011 2011/03/ 4 (HA)	JN804438	Avian	2011	NCBI	HA
JN804439 A/chicken/Shanxi/J12/2011 2011/03/ 4 (HA)	JN804439	Avian	2011	NCBI	HA
JN804440 A/chicken/Shanxi/J18/2011 2011/03/ 4 (HA)	JN804440	Avian	2011	NCBI	HA
JN804441 A/chicken/Shanxi/J21/2011 2011/03/ 4 (HA)	JN804441	Avian	2011	NCBI	HA
JN804442 A/chicken/Shanxi/J30/2011 2011/03/ 4 (HA)	JN804442	Avian	2011	NCBI	HA
JN804443 A/chicken/Shanxi/J4/2011 2011/03/ 4 (HA)	JN804443	Avian	2011	NCBI	HA
JN804444 A/chicken/Shanxi/J7/2011 2011/03/ 4 (HA)	JN804444	Avian	2011	NCBI	HA
JN804445 A/chicken/Shanxi/K1/2011 2011/03/ 4 (HA)	JN804445	Avian	2011	NCBI	HA
JN804446 A/chicken/Shanxi/K10/2011 2011/03/ 4 (HA)	JN804446	Avian	2011	NCBI	HA
JN804447 A/chicken/Shanxi/K16/2011 2011/03/ 4 (HA)	JN804447	Avian	2011	NCBI	HA
JN804448 A/chicken/Shanxi/K24/2011 2011/03/ 4 (HA)	JN804448	Avian	2011	NCBI	HA
JN804449 A/chicken/Shanxi/K27/2011 2011/03/ 4 (HA)	JN804449	Avian	2011	NCBI	HA
JN804450 A/duck/Anhui/B13/2011 2011/03/ 4 (HA)	JN804450	Avian	2011	NCBI	HA
JN804451 A/duck/Anhui/F26/2011 2011/03/ 4 (HA)	JN804451	Avian	2011	NCBI	HA
JN804452 A/duck/Anhui/F5/2011 2011/03/ 4 (HA)	JN804452	Avian	2011	NCBI	HA
JN804453 A/duck/Anhui/F6/2011 2011/03/ 4 (HA)	JN804453	Avian	2011	NCBI	HA
JN804454 A/duck/Chongqing/D23/2011 2011/03/ 4 (HA)	JN804454	Avian	2011	NCBI	HA
JN804455 A/goose/Jilin/K5/2011 2011/03/ 4 (HA)	JN804455	Avian	2011	NCBI	HA
JN804097 A/chicken/Anhui/A12/2011 2011/03/ 4 (HA)	JN804097	Avian	2011	NCBI	HA
JN804098 A/chicken/Anhui/A13/2011 2011/03/ 4 (HA)	JN804098	Avian	2011	NCBI	HA
JN804099 A/chicken/Anhui/A15/2011 2011/03/ 4 (HA)	JN804099	Avian	2011	NCBI	HA
JN804100 A/chicken/Anhui/A17/2011 2011/03/ 4 (HA)	JN804100	Avian	2011	NCBI	HA
JN804101 A/chicken/Anhui/A20/2011 2011/03/ 4 (HA)	JN804101	Avian	2011	NCBI	HA
JN804102 A/chicken/Anhui/A21/2011 2011/03/ 4 (HA)	JN804102	Avian	2011	NCBI	HA
JN804103 A/chicken/Anhui/A23/2011 2011/03/ 4 (HA)	JN804103	Avian	2011	NCBI	HA
JN804104 A/chicken/Anhui/A25/2011 2011/03/ 4 (HA)	JN804104	Avian	2011	NCBI	HA
JN804105 A/chicken/Anhui/A26/2011 2011/03/ 4 (HA)	JN804105	Avian	2011	NCBI	HA
JN804106 A/chicken/Anhui/A27/2011 2011/03/ 4 (HA)	JN804106	Avian	2011	NCBI	HA
JN804107 A/chicken/Anhui/A28/2011 2011/03/ 4 (HA)	JN804107	Avian	2011	NCBI	HA
JN804108 A/chicken/Anhui/A29/2011 2011/03/ 4 (HA)	JN804108	Avian	2011	NCBI	HA
JN804109 A/chicken/Anhui/A3/2011 2011/03/ 4 (HA)	JN804109	Avian	2011	NCBI	HA
JN804110 A/chicken/Anhui/A4/2011 2011/03/ 4 (HA)	JN804110	Avian	2011	NCBI	HA
JN804111 A/chicken/Anhui/A5/2011 2011/03/ 4 (HA)	JN804111	Avian	2011	NCBI	HA
JN804112 A/chicken/Anhui/A8/2011 2011/03/ 4 (HA)	JN804112	Avian	2011	NCBI	HA
JN804113 A/chicken/Anhui/A9/2011 2011/03/ 4 (HA)	JN804113	Avian	2011	NCBI	HA
JN804114 A/chicken/Anhui/D14/2011 2011/03/ 4 (HA)	JN804114	Avian	2011	NCBI	HA
JN804115 A/chicken/Anhui/D30/2011 2011/03/ 4 (HA)	JN804115	Avian	2011	NCBI	HA
JN804116 A/chicken/Anhui/E13/2011 2011/03/ 4 (HA)	JN804116	Avian	2011	NCBI	HA
JN804117 A/chicken/Anhui/E16/2011 2011/03/ 4 (HA)	JN804117	Avian	2011	NCBI	HA
JN804118 A/chicken/Anhui/E18/2011 2011/03/ 4 (HA)	JN804118	Avian	2011	NCBI	HA
JN804119 A/chicken/Anhui/E19/2011 2011/03/ 4 (HA)	JN804119	Avian	2011	NCBI	HA
JN804120 A/chicken/Anhui/E2/2011 2011/03/ 4 (HA)	JN804120	Avian	2011	NCBI	HA
JN804121 A/chicken/Anhui/E22/2011 2011/03/ 4 (HA)	JN804121	Avian	2011	NCBI	HA
JN804122 A/chicken/Anhui/E23/2011 2011/03/ 4 (HA)	JN804122	Avian	2011	NCBI	HA
JN804123 A/chicken/Anhui/E24/2011 2011/03/ 4 (HA)	JN804123	Avian	2011	NCBI	HA
JN804124 A/chicken/Anhui/E25/2011 2011/03/ 4 (HA)	JN804124	Avian	2011	NCBI	HA
JN804125 A/chicken/Anhui/E26/2011 2011/03/ 4 (HA)	JN804125	Avian	2011	NCBI	HA
JN804126 A/chicken/Anhui/E28/2011 2011/03/ 4 (HA)	JN804126	Avian	2011	NCBI	HA
JN804127 A/chicken/Anhui/E29/2011 2011/03/ 4 (HA)	JN804127	Avian	2011	NCBI	HA
JN804128 A/chicken/Anhui/E4/2011 2011/03/ 4 (HA)	JN804128	Avian	2011	NCBI	HA
JN804129 A/chicken/Anhui/E5/2011 2011/03/ 4 (HA)	JN804129	Avian	2011	NCBI	HA
JN804130 A/chicken/Anhui/E6/2011 2011/03/ 4 (HA)	JN804130	Avian	2011	NCBI	HA
JN804131 A/chicken/Anhui/E7/2011 2011/03/ 4 (HA)	JN804131	Avian	2011	NCBI	HA
JN804132 A/chicken/Anhui/E8/2011 2011/03/ 4 (HA)	JN804132	Avian	2011	NCBI	HA
JN804133 A/chicken/Anhui/E9/2011 2011/03/ 4 (HA)	JN804133	Avian	2011	NCBI	HA
JN804134 A/chicken/Anhui/I10/2011 2011/03/ 4 (HA)	JN804134	Avian	2011	NCBI	HA
JN804135 A/chicken/Anhui/I12/2011 2011/03/ 4 (HA)	JN804135	Avian	2011	NCBI	HA
JN804136 A/chicken/Anhui/I13/2011 2011/03/ 4 (HA)	JN804136	Avian	2011	NCBI	HA
JN804137 A/chicken/Anhui/I16/2011 2011/03/ 4 (HA)	JN804137	Avian	2011	NCBI	HA
JN804138 A/chicken/Anhui/I18/2011 2011/03/ 4 (HA)	JN804138	Avian	2011	NCBI	HA
JN804139 A/chicken/Anhui/I19/2011 2011/03/ 4 (HA)	JN804139	Avian	2011	NCBI	HA
JN804140 A/chicken/Anhui/I2/2011 2011/03/ 4 (HA)	JN804140	Avian	2011	NCBI	HA
JN804141 A/chicken/Anhui/I20/2011 2011/03/ 4 (HA)	JN804141	Avian	2011	NCBI	HA
JN804142 A/chicken/Anhui/I21/2011 2011/03/ 4 (HA)	JN804142	Avian	2011	NCBI	HA
JN804143 A/chicken/Anhui/I22/2011 2011/03/ 4 (HA)	JN804143	Avian	2011	NCBI	HA
JN804144 A/chicken/Anhui/I23/2011 2011/03/ 4 (HA)	JN804144	Avian	2011	NCBI	HA
JN804145 A/chicken/Anhui/I24/2011 2011/03/ 4 (HA)	JN804145	Avian	2011	NCBI	HA
JN804146 A/chicken/Anhui/I25/2011 2011/03/ 4 (HA)	JN804146	Avian	2011	NCBI	HA
JN804147 A/chicken/Anhui/I27/2011 2011/03/ 4 (HA)	JN804147	Avian	2011	NCBI	HA
JN804148 A/chicken/Anhui/I28/2011 2011/03/ 4 (HA)	JN804148	Avian	2011	NCBI	HA
JN804149 A/chicken/Anhui/I3/2011 2011/03/ 4 (HA)	JN804149	Avian	2011	NCBI	HA
JN804150 A/chicken/Anhui/I4/2011 2011/03/ 4 (HA)	JN804150	Avian	2011	NCBI	HA
JN804151 A/chicken/Anhui/I7/2011 2011/03/ 4 (HA)	JN804151	Avian	2011	NCBI	HA
JN804152 A/chicken/Anhui/I8/2011 2011/03/ 4 (HA)	JN804152	Avian	2011	NCBI	HA
JN804153 A/chicken/Anhui/I9/2011 2011/03/ 4 (HA)	JN804153	Avian	2011	NCBI	HA
JN804154 A/chicken/Anhui/K1/2011 2011/03/ 4 (HA)	JN804154	Avian	2011	NCBI	HA
JN804155 A/chicken/Anhui/K10/2011 2011/03/ 4 (HA)	JN804155	Avian	2011	NCBI	HA
JN804156 A/chicken/Anhui/K11/2011 2011/03/ 4 (HA)	JN804156	Avian	2011	NCBI	HA
JN804157 A/chicken/Anhui/K12/2011 2011/03/ 4 (HA)	JN804157	Avian	2011	NCBI	HA
JN804158 A/chicken/Anhui/K13/2011 2011/03/ 4 (HA)	JN804158	Avian	2011	NCBI	HA
JN804159 A/chicken/Anhui/K14/2011 2011/03/ 4 (HA)	JN804159	Avian	2011	NCBI	HA
JN804160 A/chicken/Anhui/K15/2011 2011/03/ 4 (HA)	JN804160	Avian	2011	NCBI	HA
JN804161 A/chicken/Anhui/K16/2011 2011/03/ 4 (HA)	JN804161	Avian	2011	NCBI	HA
JN804162 A/chicken/Anhui/K19/2011 2011/03/ 4 (HA)	JN804162	Avian	2011	NCBI	HA
JN804163 A/chicken/Anhui/K20/2011 2011/03/ 4 (HA)	JN804163	Avian	2011	NCBI	HA
JN804164 A/chicken/Anhui/K21/2011 2011/03/ 4 (HA)	JN804164	Avian	2011	NCBI	HA
JN804165 A/chicken/Anhui/K22/2011 2011/03/ 4 (HA)	JN804165	Avian	2011	NCBI	HA
JN804166 A/chicken/Anhui/K24/2011 2011/03/ 4 (HA)	JN804166	Avian	2011	NCBI	HA
JN804167 A/chicken/Anhui/K25/2011 2011/03/ 4 (HA)	JN804167	Avian	2011	NCBI	HA
JN804168 A/chicken/Anhui/K26/2011 2011/03/ 4 (HA)	JN804168	Avian	2011	NCBI	HA
JN804169 A/chicken/Anhui/K27/2011 2011/03/ 4 (HA)	JN804169	Avian	2011	NCBI	HA
JN804170 A/chicken/Anhui/K28/2011 2011/03/ 4 (HA)	JN804170	Avian	2011	NCBI	HA
JN804171 A/chicken/Anhui/K29/2011 2011/03/ 4 (HA)	JN804171	Avian	2011	NCBI	HA
JN804172 A/chicken/Anhui/K3/2011 2011/03/ 4 (HA)	JN804172	Avian	2011	NCBI	HA
JN804173 A/chicken/Anhui/K30/2011 2011/03/ 4 (HA)	JN804173	Avian	2011	NCBI	HA
JN804174 A/chicken/Anhui/K4/2011 2011/03/ 4 (HA)	JN804174	Avian	2011	NCBI	HA
JN804175 A/chicken/Anhui/K5/2011 2011/03/ 4 (HA)	JN804175	Avian	2011	NCBI	HA
JN804176 A/chicken/Anhui/K6/2011 2011/03/ 4 (HA)	JN804176	Avian	2011	NCBI	HA
JN804177 A/chicken/Anhui/K7/2011 2011/03/ 4 (HA)	JN804177	Avian	2011	NCBI	HA
JN804178 A/chicken/Anhui/K8/2011 2011/03/ 4 (HA)	JN804178	Avian	2011	NCBI	HA
JN804179 A/chicken/Anhui/K9/2011 2011/03/ 4 (HA)	JN804179	Avian	2011	NCBI	HA
JN804180 A/chicken/Chongqing/G10/2011 2011/03/ 4 (HA)	JN804180	Avian	2011	NCBI	HA
JN804181 A/chicken/Chongqing/G11/2011 2011/03/ 4 (HA)	JN804181	Avian	2011	NCBI	HA
JN804182 A/chicken/Chongqing/G12/2011 2011/03/ 4 (HA)	JN804182	Avian	2011	NCBI	HA
JN804183 A/chicken/Chongqing/G14/2011 2011/03/ 4 (HA)	JN804183	Avian	2011	NCBI	HA
JN804184 A/chicken/Chongqing/G20/2011 2011/03/ 4 (HA)	JN804184	Avian	2011	NCBI	HA
JN804185 A/chicken/Chongqing/G21/2011 2011/03/ 4 (HA)	JN804185	Avian	2011	NCBI	HA
JN804186 A/chicken/Chongqing/G23/2011 2011/03/ 4 (HA)	JN804186	Avian	2011	NCBI	HA
JN804187 A/chicken/Chongqing/G25/2011 2011/03/ 4 (HA)	JN804187	Avian	2011	NCBI	HA
JN804188 A/chicken/Chongqing/G27/2011 2011/03/ 4 (HA)	JN804188	Avian	2011	NCBI	HA
JN804189 A/chicken/Chongqing/G28/2011 2011/03/ 4 (HA)	JN804189	Avian	2011	NCBI	HA
JN804190 A/chicken/Chongqing/G30/2011 2011/03/ 4 (HA)	JN804190	Avian	2011	NCBI	HA
JN804191 A/chicken/Chongqing/G4/2011 2011/03/ 4 (HA)	JN804191	Avian	2011	NCBI	HA
JN804192 A/chicken/Chongqing/G8/2011 2011/03/ 4 (HA)	JN804192	Avian	2011	NCBI	HA
JN804193 A/chicken/Chongqing/J17/2011 2011/03/ 4 (HA)	JN804193	Avian	2011	NCBI	HA
JN804194 A/chicken/Chongqing/J20/2011 2011/03/ 4 (HA)	JN804194	Avian	2011	NCBI	HA
JN804195 A/chicken/Chongqing/J23/2011 2011/03/ 4 (HA)	JN804195	Avian	2011	NCBI	HA
JN804196 A/chicken/Chongqing/J24/2011 2011/03/ 4 (HA)	JN804196	Avian	2011	NCBI	HA
JN804197 A/chicken/Chongqing/J25/2011 2011/03/ 4 (HA)	JN804197	Avian	2011	NCBI	HA
JN804198 A/chicken/Chongqing/J28/2011 2011/03/ 4 (HA)	JN804198	Avian	2011	NCBI	HA
JN804199 A/chicken/Chongqing/J29/2011 2011/03/ 4 (HA)	JN804199	Avian	2011	NCBI	HA
JN804200 A/chicken/Guizhou/B11/2011 2011/03/ 4 (HA)	JN804200	Avian	2011	NCBI	HA
JN804201 A/chicken/Guizhou/B6/2011 2011/03/ 4 (HA)	JN804201	Avian	2011	NCBI	HA
JN804202 A/chicken/Guizhou/E11/2011 2011/03/ 4 (HA)	JN804202	Avian	2011	NCBI	HA
JN804203 A/chicken/Guizhou/G12/2011 2011/03/ 4 (HA)	JN804203	Avian	2011	NCBI	HA
JN804204 A/chicken/Guizhou/G17/2011 2011/03/ 4 (HA)	JN804204	Avian	2011	NCBI	HA
JN804205 A/chicken/Guizhou/G22/2011 2011/03/ 4 (HA)	JN804205	Avian	2011	NCBI	HA
JN804206 A/chicken/Guizhou/G23/2011 2011/03/ 4 (HA)	JN804206	Avian	2011	NCBI	HA
JN804207 A/chicken/Guizhou/H24/2011 2011/03/ 4 (HA)	JN804207	Avian	2011	NCBI	HA
JN804208 A/chicken/Hainan/A13/2011 2011/03/ 4 (HA)	JN804208	Avian	2011	NCBI	HA
JN804209 A/chicken/Hainan/A26/2011 2011/03/ 4 (HA)	JN804209	Avian	2011	NCBI	HA
JN804210 A/chicken/Hainan/A4/2011 2011/03/ 4 (HA)	JN804210	Avian	2011	NCBI	HA
JN804211 A/chicken/Hainan/A8/2011 2011/03/ 4 (HA)	JN804211	Avian	2011	NCBI	HA
JN804212 A/chicken/Hainan/A9/2011 2011/03/ 4 (HA)	JN804212	Avian	2011	NCBI	HA
JN804213 A/chicken/Hainan/B23/2011 2011/03/ 4 (HA)	JN804213	Avian	2011	NCBI	HA
JN804215 A/chicken/Hainan/I28/2011 2011/03/ 4 (HA)	JN804215	Avian	2011	NCBI	HA
JN804216 A/chicken/Hainan/I7/2011 2011/03/ 4 (HA)	JN804216	Avian	2011	NCBI	HA
JN804217 A/chicken/Hainan/J13/2011 2011/03/ 4 (HA)	JN804217	Avian	2011	NCBI	HA
JN804218 A/chicken/Hainan/J18/2011 2011/03/ 4 (HA)	JN804218	Avian	2011	NCBI	HA
JN804219 A/chicken/Hainan/J19/2011 2011/03/ 4 (HA)	JN804219	Avian	2011	NCBI	HA
JN804220 A/chicken/Hainan/J20/2011 2011/03/ 4 (HA)	JN804220	Avian	2011	NCBI	HA
JN804221 A/chicken/Hainan/J22/2011 2011/03/ 4 (HA)	JN804221	Avian	2011	NCBI	HA
JN804222 A/chicken/Hainan/J3/2011 2011/03/ 4 (HA)	JN804222	Avian	2011	NCBI	HA
JN804223 A/chicken/Hainan/J30/2011 2011/03/ 4 (HA)	JN804223	Avian	2011	NCBI	HA
JN804224 A/chicken/Hainan/J4/2011 2011/03/ 4 (HA)	JN804224	Avian	2011	NCBI	HA
JN804225 A/chicken/Hainan/J5/2011 2011/03/ 4 (HA)	JN804225	Avian	2011	NCBI	HA
JN804226 A/chicken/Hainan/J6/2011 2011/03/ 4 (HA)	JN804226	Avian	2011	NCBI	HA
JN804227 A/chicken/Hainan/J7/2011 2011/03/ 4 (HA)	JN804227	Avian	2011	NCBI	HA
JN804228 A/chicken/Hainan/J8/2011 2011/03/ 4 (HA)	JN804228	Avian	2011	NCBI	HA
JN804229 A/chicken/Henan/B16/2011 2011/03/ 4 (HA)	JN804229	Avian	2011	NCBI	HA
JN804230 A/chicken/Henan/B19/2011 2011/03/ 4 (HA)	JN804230	Avian	2011	NCBI	HA
JN804231 A/chicken/Henan/B6/2011 2011/03/ 4 (HA)	JN804231	Avian	2011	NCBI	HA
JN804232 A/chicken/Henan/B7/2011 2011/03/ 4 (HA)	JN804232	Avian	2011	NCBI	HA
JN804233 A/chicken/Henan/D21/2011 2011/03/ 4 (HA)	JN804233	Avian	2011	NCBI	HA
JN804234 A/chicken/Henan/D24/2011 2011/03/ 4 (HA)	JN804234	Avian	2011	NCBI	HA
JN804235 A/chicken/Henan/E1/2011 2011/03/ 4 (HA)	JN804235	Avian	2011	NCBI	HA
JN804236 A/chicken/Henan/E10/2011 2011/03/ 4 (HA)	JN804236	Avian	2011	NCBI	HA
JN804237 A/chicken/Henan/E11/2011 2011/03/ 4 (HA)	JN804237	Avian	2011	NCBI	HA
JN804238 A/chicken/Henan/E12/2011 2011/03/ 4 (HA)	JN804238	Avian	2011	NCBI	HA
JN804239 A/chicken/Henan/E14/2011 2011/03/ 4 (HA)	JN804239	Avian	2011	NCBI	HA
JN804240 A/chicken/Henan/E16/2011 2011/03/ 4 (HA)	JN804240	Avian	2011	NCBI	HA
JN804241 A/chicken/Henan/E18/2011 2011/03/ 4 (HA)	JN804241	Avian	2011	NCBI	HA
JN804242 A/chicken/Henan/E2/2011 2011/03/ 4 (HA)	JN804242	Avian	2011	NCBI	HA
JN804243 A/chicken/Henan/E21/2011 2011/03/ 4 (HA)	JN804243	Avian	2011	NCBI	HA
JN804244 A/chicken/Henan/E24/2011 2011/03/ 4 (HA)	JN804244	Avian	2011	NCBI	HA
JN804245 A/chicken/Henan/E25/2011 2011/03/ 4 (HA)	JN804245	Avian	2011	NCBI	HA
JN804246 A/chicken/Henan/E26/2011 2011/03/ 4 (HA)	JN804246	Avian	2011	NCBI	HA
JN804247 A/chicken/Henan/E28/2011 2011/03/ 4 (HA)	JN804247	Avian	2011	NCBI	HA
JN804248 A/chicken/Henan/E4/2011 2011/03/ 4 (HA)	JN804248	Avian	2011	NCBI	HA
JN804249 A/chicken/Henan/E5/2011 2011/03/ 4 (HA)	JN804249	Avian	2011	NCBI	HA
JN804250 A/chicken/Henan/E7/2011 2011/03/ 4 (HA)	JN804250	Avian	2011	NCBI	HA
JN804251 A/chicken/Henan/F10/2011 2011/03/ 4 (HA)	JN804251	Avian	2011	NCBI	HA
JN804252 A/chicken/Henan/F12/2011 2011/03/ 4 (HA)	JN804252	Avian	2011	NCBI	HA
JN804253 A/chicken/Henan/F13/2011 2011/03/ 4 (HA)	JN804253	Avian	2011	NCBI	HA
JN804254 A/chicken/Henan/F14/2011 2011/03/ 4 (HA)	JN804254	Avian	2011	NCBI	HA
JN804255 A/chicken/Henan/F15/2011 2011/03/ 4 (HA)	JN804255	Avian	2011	NCBI	HA
JN804256 A/chicken/Henan/F16/2011 2011/03/ 4 (HA)	JN804256	Avian	2011	NCBI	HA
JN804257 A/chicken/Henan/F18/2011 2011/03/ 4 (HA)	JN804257	Avian	2011	NCBI	HA
JN804258 A/chicken/Henan/F19/2011 2011/03/ 4 (HA)	JN804258	Avian	2011	NCBI	HA
JN804259 A/chicken/Henan/F21/2011 2011/03/ 4 (HA)	JN804259	Avian	2011	NCBI	HA
JN804260 A/chicken/Henan/F22/2011 2011/03/ 4 (HA)	JN804260	Avian	2011	NCBI	HA
JN804261 A/chicken/Henan/F23/2011 2011/03/ 4 (HA)	JN804261	Avian	2011	NCBI	HA
JN804262 A/chicken/Henan/F25/2011 2011/03/ 4 (HA)	JN804262	Avian	2011	NCBI	HA
JN804263 A/chicken/Henan/F26/2011 2011/03/ 4 (HA)	JN804263	Avian	2011	NCBI	HA
JN804264 A/chicken/Henan/F27/2011 2011/03/ 4 (HA)	JN804264	Avian	2011	NCBI	HA
JN804265 A/chicken/Henan/F28/2011 2011/03/ 4 (HA)	JN804265	Avian	2011	NCBI	HA
JN804266 A/chicken/Henan/F3/2011 2011/03/ 4 (HA)	JN804266	Avian	2011	NCBI	HA
JN804267 A/chicken/Henan/F5/2011 2011/03/ 4 (HA)	JN804267	Avian	2011	NCBI	HA
JN804268 A/chicken/Henan/F6/2011 2011/03/ 4 (HA)	JN804268	Avian	2011	NCBI	HA
JN804269 A/chicken/Henan/F8/2011 2011/03/ 4 (HA)	JN804269	Avian	2011	NCBI	HA
JN804270 A/chicken/Henan/F9/2011 2011/03/ 4 (HA)	JN804270	Avian	2011	NCBI	HA
JN804271 A/chicken/Henan/G10/2011 2011/03/ 4 (HA)	JN804271	Avian	2011	NCBI	HA
JN804272 A/chicken/Henan/G15/2011 2011/03/ 4 (HA)	JN804272	Avian	2011	NCBI	HA
JN804273 A/chicken/Henan/G17/2011 2011/03/ 4 (HA)	JN804273	Avian	2011	NCBI	HA
JN804274 A/chicken/Henan/G19/2011 2011/03/ 4 (HA)	JN804274	Avian	2011	NCBI	HA
JN804275 A/chicken/Henan/G2/2011 2011/03/ 4 (HA)	JN804275	Avian	2011	NCBI	HA
JN804276 A/chicken/Henan/G20/2011 2011/03/ 4 (HA)	JN804276	Avian	2011	NCBI	HA
JN804277 A/chicken/Henan/G21/2011 2011/03/ 4 (HA)	JN804277	Avian	2011	NCBI	HA
JN804278 A/chicken/Henan/G22/2011 2011/03/ 4 (HA)	JN804278	Avian	2011	NCBI	HA
JN804279 A/chicken/Henan/G23/2011 2011/03/ 4 (HA)	JN804279	Avian	2011	NCBI	HA
JN804280 A/chicken/Henan/G27/2011 2011/03/ 4 (HA)	JN804280	Avian	2011	NCBI	HA
JN804281 A/chicken/Henan/G28/2011 2011/03/ 4 (HA)	JN804281	Avian	2011	NCBI	HA
JN804282 A/chicken/Henan/G29/2011 2011/03/ 4 (HA)	JN804282	Avian	2011	NCBI	HA
JN804283 A/chicken/Henan/G3/2011 2011/03/ 4 (HA)	JN804283	Avian	2011	NCBI	HA
JN804284 A/chicken/Henan/G30/2011 2011/03/ 4 (HA)	JN804284	Avian	2011	NCBI	HA
JN804285 A/chicken/Henan/G4/2011 2011/03/ 4 (HA)	JN804285	Avian	2011	NCBI	HA
JN804286 A/chicken/Henan/G5/2011 2011/03/ 4 (HA)	JN804286	Avian	2011	NCBI	HA
JN804287 A/chicken/Henan/G6/2011 2011/03/ 4 (HA)	JN804287	Avian	2011	NCBI	HA
JN804288 A/chicken/Henan/G8/2011 2011/03/ 4 (HA)	JN804288	Avian	2011	NCBI	HA
JN804289 A/chicken/Henan/H10/2011 2011/03/ 4 (HA)	JN804289	Avian	2011	NCBI	HA
JN804290 A/chicken/Henan/H11/2011 2011/03/ 4 (HA)	JN804290	Avian	2011	NCBI	HA
JN804291 A/chicken/Henan/H13/2011 2011/03/ 4 (HA)	JN804291	Avian	2011	NCBI	HA
JN804292 A/chicken/Henan/H15/2011 2011/03/ 4 (HA)	JN804292	Avian	2011	NCBI	HA
JN804293 A/chicken/Henan/H17/2011 2011/03/ 4 (HA)	JN804293	Avian	2011	NCBI	HA
JN804294 A/chicken/Henan/H19/2011 2011/03/ 4 (HA)	JN804294	Avian	2011	NCBI	HA
JN804295 A/chicken/Henan/H22/2011 2011/03/ 4 (HA)	JN804295	Avian	2011	NCBI	HA
JN804296 A/chicken/Henan/H23/2011 2011/03/ 4 (HA)	JN804296	Avian	2011	NCBI	HA
JN804297 A/chicken/Henan/H24/2011 2011/03/ 4 (HA)	JN804297	Avian	2011	NCBI	HA
JN804298 A/chicken/Henan/H25/2011 2011/03/ 4 (HA)	JN804298	Avian	2011	NCBI	HA
JN804299 A/chicken/Henan/H26/2011 2011/03/ 4 (HA)	JN804299	Avian	2011	NCBI	HA
JN804300 A/chicken/Henan/H27/2011 2011/03/ 4 (HA)	JN804300	Avian	2011	NCBI	HA
JN804301 A/chicken/Henan/H28/2011 2011/03/ 4 (HA)	JN804301	Avian	2011	NCBI	HA
JN804302 A/chicken/Henan/H29/2011 2011/03/ 4 (HA)	JN804302	Avian	2011	NCBI	HA
JN804303 A/chicken/Henan/H4/2011 2011/03/ 4 (HA)	JN804303	Avian	2011	NCBI	HA
JN804304 A/chicken/Henan/H5/2011 2011/03/ 4 (HA)	JN804304	Avian	2011	NCBI	HA
JN804305 A/chicken/Henan/H6/2011 2011/03/ 4 (HA)	JN804305	Avian	2011	NCBI	HA
JN804306 A/chicken/Henan/H7/2011 2011/03/ 4 (HA)	JN804306	Avian	2011	NCBI	HA
JN804307 A/chicken/Henan/I23/2011 2011/03/ 4 (HA)	JN804307	Avian	2011	NCBI	HA
JN804308 A/chicken/Henan/I25/2011 2011/03/ 4 (HA)	JN804308	Avian	2011	NCBI	HA
JN804309 A/chicken/Henan/I27/2011 2011/03/ 4 (HA)	JN804309	Avian	2011	NCBI	HA
JN804310 A/chicken/Henan/I9/2011 2011/03/ 4 (HA)	JN804310	Avian	2011	NCBI	HA
JN804311 A/chicken/Henan/J1/2011 2011/03/ 4 (HA)	JN804311	Avian	2011	NCBI	HA
JN804312 A/chicken/Henan/J13/2011 2011/03/ 4 (HA)	JN804312	Avian	2011	NCBI	HA
JN804313 A/chicken/Henan/J14/2011 2011/03/ 4 (HA)	JN804313	Avian	2011	NCBI	HA
JN804314 A/chicken/Henan/J17/2011 2011/03/ 4 (HA)	JN804314	Avian	2011	NCBI	HA
JN804315 A/chicken/Henan/J18/2011 2011/03/ 4 (HA)	JN804315	Avian	2011	NCBI	HA
JN804316 A/chicken/Henan/J22/2011 2011/03/ 4 (HA)	JN804316	Avian	2011	NCBI	HA
JN804317 A/chicken/Henan/J23/2011 2011/03/ 4 (HA)	JN804317	Avian	2011	NCBI	HA
JN804318 A/chicken/Henan/J24/2011 2011/03/ 4 (HA)	JN804318	Avian	2011	NCBI	HA
JN804319 A/chicken/Henan/J25/2011 2011/03/ 4 (HA)	JN804319	Avian	2011	NCBI	HA
JN804320 A/chicken/Henan/J27/2011 2011/03/ 4 (HA)	JN804320	Avian	2011	NCBI	HA
JN804321 A/chicken/Henan/J5/2011 2011/03/ 4 (HA)	JN804321	Avian	2011	NCBI	HA
JN804322 A/chicken/Henan/J6/2011 2011/03/ 4 (HA)	JN804322	Avian	2011	NCBI	HA
JN804323 A/chicken/Henan/J7/2011 2011/03/ 4 (HA)	JN804323	Avian	2011	NCBI	HA
JN804324 A/chicken/Henan/K1/2011 2011/03/ 4 (HA)	JN804324	Avian	2011	NCBI	HA
JN804325 A/chicken/Henan/K15/2011 2011/03/ 4 (HA)	JN804325	Avian	2011	NCBI	HA
JN804326 A/chicken/Henan/K16/2011 2011/03/ 4 (HA)	JN804326	Avian	2011	NCBI	HA
JN804327 A/chicken/Henan/K17/2011 2011/03/ 4 (HA)	JN804327	Avian	2011	NCBI	HA
JN804328 A/chicken/Henan/K19/2011 2011/03/ 4 (HA)	JN804328	Avian	2011	NCBI	HA
JN804329 A/chicken/Henan/K21/2011 2011/03/ 4 (HA)	JN804329	Avian	2011	NCBI	HA
JN804330 A/chicken/Henan/K23/2011 2011/03/ 4 (HA)	JN804330	Avian	2011	NCBI	HA
JN804331 A/chicken/Henan/K8/2011 2011/03/ 4 (HA)	JN804331	Avian	2011	NCBI	HA
JN804332 A/chicken/Henan/F1/2011 2011/03/ 4 (HA)	JN804332	Avian	2011	NCBI	HA
JN804333 A/chicken/Henan/F11/2011 2011/03/ 4 (HA)	JN804333	Avian	2011	NCBI	HA
JN804334 A/chicken/Jiangsu/B12/2011 2011/03/ 4 (HA)	JN804334	Avian	2011	NCBI	HA
JN804335 A/chicken/Jiangsu/B13/2011 2011/03/ 4 (HA)	JN804335	Avian	2011	NCBI	HA
JN804336 A/chicken/Jiangsu/B15/2011 2011/03/ 4 (HA)	JN804336	Avian	2011	NCBI	HA
JN804337 A/chicken/Jiangsu/B16/2011 2011/03/ 4 (HA)	JN804337	Avian	2011	NCBI	HA
JN804338 A/chicken/Jiangsu/B18/2011 2011/03/ 4 (HA)	JN804338	Avian	2011	NCBI	HA
JN804339 A/chicken/Jiangsu/B2/2011 2011/03/ 4 (HA)	JN804339	Avian	2011	NCBI	HA
JN804340 A/chicken/Jiangsu/B22/2011 2011/03/ 4 (HA)	JN804340	Avian	2011	NCBI	HA
JN804341 A/chicken/Jiangsu/B23/2011 2011/03/ 4 (HA)	JN804341	Avian	2011	NCBI	HA
JN804342 A/chicken/Jiangsu/B24/2011 2011/03/ 4 (HA)	JN804342	Avian	2011	NCBI	HA
JN804343 A/chicken/Jiangsu/B25/2011 2011/03/ 4 (HA)	JN804343	Avian	2011	NCBI	HA
JN804344 A/chicken/Jiangsu/B27/2011 2011/03/ 4 (HA)	JN804344	Avian	2011	NCBI	HA
JN804345 A/chicken/Jiangsu/B3/2011 2011/03/ 4 (HA)	JN804345	Avian	2011	NCBI	HA
JN804346 A/chicken/Jiangsu/B30/2011 2011/03/ 4 (HA)	JN804346	Avian	2011	NCBI	HA
JN804347 A/chicken/Jiangsu/B4/2011 2011/03/ 4 (HA)	JN804347	Avian	2011	NCBI	HA
JN804348 A/chicken/Jiangsu/B5/2011 2011/03/ 4 (HA)	JN804348	Avian	2011	NCBI	HA
JN804349 A/chicken/Jiangsu/B6/2011 2011/03/ 4 (HA)	JN804349	Avian	2011	NCBI	HA
JN804350 A/chicken/Jiangsu/B7/2011 2011/03/ 4 (HA)	JN804350	Avian	2011	NCBI	HA
JN804351 A/chicken/Jiangsu/B9/2011 2011/03/ 4 (HA)	JN804351	Avian	2011	NCBI	HA
JN804352 A/chicken/Jiangsu/D10/2011 2011/03/ 4 (HA)	JN804352	Avian	2011	NCBI	HA
JN804353 A/chicken/Jiangsu/D8/2011 2011/03/ 4 (HA)	JN804353	Avian	2011	NCBI	HA
JN804354 A/chicken/Jiangsu/H10/2011 2011/03/ 4 (HA)	JN804354	Avian	2011	NCBI	HA
JN804355 A/chicken/Jiangsu/H13/2011 2011/03/ 4 (HA)	JN804355	Avian	2011	NCBI	HA
JN804356 A/chicken/Jiangsu/H2/2011 2011/03/ 4 (HA)	JN804356	Avian	2011	NCBI	HA
JN804357 A/chicken/Jiangsu/H27/2011 2011/03/ 4 (HA)	JN804357	Avian	2011	NCBI	HA
JN804358 A/chicken/Jiangsu/H3/2011 2011/03/ 4 (HA)	JN804358	Avian	2011	NCBI	HA
JN804359 A/chicken/Jiangsu/I14/2011 2011/03/ 4 (HA)	JN804359	Avian	2011	NCBI	HA
JN804360 A/chicken/Jiangsu/I16/2011 2011/03/ 4 (HA)	JN804360	Avian	2011	NCBI	HA
JN804361 A/chicken/Jiangsu/I2/2011 2011/03/ 4 (HA)	JN804361	Avian	2011	NCBI	HA
JN804362 A/chicken/Jiangsu/I20/2011 2011/03/ 4 (HA)	JN804362	Avian	2011	NCBI	HA
JN804363 A/chicken/Jiangsu/I8/2011 2011/03/ 4 (HA)	JN804363	Avian	2011	NCBI	HA
JN804364 A/chicken/JiIangsu/I9/2011 2011/03/ 4 (HA)	JN804364	Avian	2011	NCBI	HA
JN804365 A/chicken/Jilin/I12/2011 2011/03/ 4 (HA)	JN804365	Avian	2011	NCBI	HA
JN804366 A/chicken/Ningxia/A1/2011 2011/03/ 4 (HA)	JN804366	Avian	2011	NCBI	HA
JN804367 A/chicken/Ningxia/A13/2011 2011/03/ 4 (HA)	JN804367	Avian	2011	NCBI	HA
JN804368 A/chicken/Ningxia/A15/2011 2011/03/ 4 (HA)	JN804368	Avian	2011	NCBI	HA
JN804369 A/chicken/Ningxia/A2/2011 2011/03/ 4 (HA)	JN804369	Avian	2011	NCBI	HA
JN804370 A/chicken/Ningxia/A21/2011 2011/03/ 4 (HA)	JN804370	Avian	2011	NCBI	HA
JN804371 A/chicken/Ningxia/A22/2011 2011/03/ 4 (HA)	JN804371	Avian	2011	NCBI	HA
JN804372 A/chicken/Ningxia/A24/2011 2011/03/ 4 (HA)	JN804372	Avian	2011	NCBI	HA
JN804373 A/chicken/Ningxia/A29/2011 2011/03/ 4 (HA)	JN804373	Avian	2011	NCBI	HA
JN804374 A/chicken/Ningxia/A8/2011 2011/03/ 4 (HA)	JN804374	Avian	2011	NCBI	HA
JN804375 A/chicken/Ningxia/I24/2011 2011/03/ 4 (HA)	JN804375	Avian	2011	NCBI	HA
JN804376 A/chicken/Shandong/H23/2011 2011/03/ 4 (HA)	JN804376	Avian	2011	NCBI	HA
JN804377 A/chicken/Shandong/H30/2011 2011/03/ 4 (HA)	JN804377	Avian	2011	NCBI	HA
JN804378 A/chicken/Shandong/H7/2011 2011/03/ 4 (HA)	JN804378	Avian	2011	NCBI	HA
JN804379 A/chicken/Shandong/I1/2011 2011/03/ 4 (HA)	JN804379	Avian	2011	NCBI	HA
JN804380 A/chicken/Shandong/J6/2011 2011/03/ 4 (HA)	JN804380	Avian	2011	NCBI	HA
JN804381 A/chicken/Shandong/J9/2011 2011/03/ 4 (HA)	JN804381	Avian	2011	NCBI	HA
JN804382 A/chicken/Shandong/WE1/2011 2011/03/ 4 (HA)	JN804382	Avian	2011	NCBI	HA
JN804383 A/chicken/Shandong/WE10/2011 2011/03/ 4 (HA)	JN804383	Avian	2011	NCBI	HA
JN804384 A/chicken/Shandong/WE11/2011 2011/03/ 4 (HA)	JN804384	Avian	2011	NCBI	HA
JN804385 A/chicken/Shandong/WE12/2011 2011/03/ 4 (HA)	JN804385	Avian	2011	NCBI	HA
JN804386 A/chicken/Shandong/WE13/2011 2011/03/ 4 (HA)	JN804386	Avian	2011	NCBI	HA
JN804387 A/chicken/Shandong/WE14/2011 2011/03/ 4 (HA)	JN804387	Avian	2011	NCBI	HA
JN804388 A/chicken/Shandong/WE21/2011 2011/03/ 4 (HA)	JN804388	Avian	2011	NCBI	HA
JN804389 A/chicken/Shandong/WE23/2011 2011/03/ 4 (HA)	JN804389	Avian	2011	NCBI	HA
JN804390 A/chicken/Shandong/WE24/2011 2011/03/ 4 (HA)	JN804390	Avian	2011	NCBI	HA
JN804391 A/chicken/Shandong/WE26/2011 2011/03/ 4 (HA)	JN804391	Avian	2011	NCBI	HA
JN804392 A/chicken/Shandong/WE27/2011 2011/03/ 4 (HA)	JN804392	Avian	2011	NCBI	HA
JN804393 A/chicken/Shandong/WE29/2011 2011/03/ 4 (HA)	JN804393	Avian	2011	NCBI	HA
JN804394 A/chicken/Shandong/WE3/2011 2011/03/ 4 (HA)	JN804394	Avian	2011	NCBI	HA
JN804395 A/chicken/Shandong/WE35/2011 2011/03/ 4 (HA)	JN804395	Avian	2011	NCBI	HA
JN804396 A/chicken/Shandong/WE37/2011 2011/03/ 4 (HA)	JN804396	Avian	2011	NCBI	HA
JN804397 A/chicken/Shandong/WE39/2011 2011/03/ 4 (HA)	JN804397	Avian	2011	NCBI	HA
JN804398 A/chicken/Shandong/WE4/2011 2011/03/ 4 (HA)	JN804398	Avian	2011	NCBI	HA
JN804399 A/chicken/Shandong/WE40/2011 2011/03/ 4 (HA)	JN804399	Avian	2011	NCBI	HA
JN804400 A/chicken/Shandong/WE41/2011 2011/03/ 4 (HA)	JN804400	Avian	2011	NCBI	HA
JN804401 A/chicken/Shandong/WE9/2011 2011/03/ 4 (HA)	JN804401	Avian	2011	NCBI	HA
JN804402 A/chicken/Shandong/WG10/2011 2011/03/ 4 (HA)	JN804402	Avian	2011	NCBI	HA
JN804403 A/chicken/Shandong/WG14/2011 2011/03/ 4 (HA)	JN804403	Avian	2011	NCBI	HA
JN804404 A/chicken/Shandong/WG16/2011 2011/03/ 4 (HA)	JN804404	Avian	2011	NCBI	HA
JQ356872 A/chicken/Zhejiang/329/2011 2011/03/ 4 (HA)	JQ356872	Avian	2011	NCBI	HA
JN804214 A/chicken/Hainan/I22/2011 2011/03/ 4 (HA)	JN804214	Avian	2011	NCBI	HA
JN804405 A/chicken/Shandong/WG18/2011 2011/03/ 4 (HA)	JN804405	Avian	2011	NCBI	HA
KC821014 A/chicken/Shandong/03/2011 2011/03/01 4 (HA)	KC821014	Avian	2011	NCBI	HA
KC821017 A/chicken/Hebei/03/2011 2011/03/01 4 (HA)	KC821017	Avian	2011	NCBI	HA
KJ426402 A/chicken/Jiangsu/JT34/2011 2011/03/02 4 (HA)	KJ426402	Avian	2011	NCBI	HA
KJ419945 A/chicken/Shandong/YT2/2011 2011/03/10 4 (HA)	KJ419945	Avian	2011	NCBI	HA
MG925536 A/chicken/Shandong/513/2011 2011/03/11 4 (HA)	MG925536	Avian	2011	NCBI	HA
KP006634 A/duck/Shandong/LC01/2011 2011/03/16 4 (HA)	KP006634	Avian	2011	NCBI	HA
MG280612 A/chicken/FuJian/PT/2011 2011/03/18 4 (HA)	MG280612	Avian	2011	NCBI	HA
MG280611 A/chicken/Heiilongjiang/DD/2011 2011/03/18 4 (HA)	MG280611	Avian	2011	NCBI	HA
JQ228390 A/equine/Guangxi/3/2011 2011/03/18 4 (HA)	JQ228390	Equine	2011	NCBI	HA
MG280616 A/chicken/Jiangsu/JT12/2011 2011/03/18 4 (HA)	MG280616	Avian	2011	NCBI	HA
KM113305 A/chicken/Zhejiang/C1083/2011 2011/03/20 4 (HA)	KM113305	Avian	2011	NCBI	HA
KM113289 A/chicken/Guangdong/C1122/2011 2011/03/20 4 (HA)	KM113289	Avian	2011	NCBI	HA
KM113281 A/duck/Hubei/C1146/2011 2011/03/20 4 (HA)	KM113281	Avian	2011	NCBI	HA
KM113241 A/chicken/Chongqing/C1258/2011 2011/03/20 4 (HA)	KM113241	Avian	2011	NCBI	HA
KP006636 A/duck/Shandong/LC02/2011 2011/03/21 4 (HA)	KP006636	Avian	2011	NCBI	HA
KP006613 A/chicken/Shandong/JN01/2011 2011/03/26 4 (HA)	KP006613	Avian	2011	NCBI	HA
KP006614 A/chicken/Shandong/JN02/2011 2011/03/27 4 (HA)	KP006614	Avian	2011	NCBI	HA
KJ419944 A/chicken/Shandong/YT3/2011 2011/03/27 4 (HA)	KJ419944	Avian	2011	NCBI	HA
JX122429 A/chicken/Guangxi/TJY04/2011 2011/04/ 4 (HA)	JX122429	Avian	2011	NCBI	HA
JX122430 A/chicken/Guangxi/QDX04/2011 2011/04/ 4 (HA)	JX122430	Avian	2011	NCBI	HA
JX448763 A/chicken/Tianjin/DCWD/2011 2011/04/ 4 (HA)	JX448763	Avian	2011	NCBI	HA
JX448757 A/chicken/Shandong/M1/2011 2011/04/ 4 (HA)	JX448757	Avian	2011	NCBI	HA
JN986887 A/chicken/Guizhou/XK04/2011 2011/04/ 4 (HA)	JN986887	Avian	2011	NCBI	HA
JN986888 A/chicken/Guangxi/LRW04/2011 2011/04/ 4 (HA)	JN986888	Avian	2011	NCBI	HA
JN986889 A/chicken/Fujian/HJF04/2011 2011/04/ 4 (HA)	JN986889	Avian	2011	NCBI	HA
KT216640 A/chicken/Anhui/HF1503/2011 2011/04/ 4 (HA)	KT216640	Avian	2011	NCBI	HA
KT216641 A/chicken/Jiangsu/JT2201/2011 2011/04/ 4 (HA)	KT216641	Avian	2011	NCBI	HA
KT216642 A/chicken/Zhejiang/JX1506/2011 2011/04/ 4 (HA)	KT216642	Avian	2011	NCBI	HA
KP006615 A/chicken/Shandong/JN03/2011 2011/04/01 4 (HA)	KP006615	Avian	2011	NCBI	HA
MG280621 A/chicken/HeBei/BD/2011 2011/04/20 4 (HA)	MG280621	Avian	2011	NCBI	HA
MG280625 A/chicken/Shandong/C9QH/2011 2011/04/20 4 (HA)	MG280625	Avian	2011	NCBI	HA
JN986890 A/chicken/Anhui/ZYX05/2011 2011/05/ 4 (HA)	JN986890	Avian	2011	NCBI	HA
JX122433 A/chicken/Guangxi/ZFS05/2011 2011/05/ 4 (HA)	JX122433	Avian	2011	NCBI	HA
KC817004 A/chicken/Henan/JZ/2011 2011/05/ 4 (HA)	KC817004	Avian	2011	NCBI	HA
KC817005 A/chicken/Henan/KF/2011 2011/05/ 4 (HA)	KC817005	Avian	2011	NCBI	HA
KC821015 A/chicken/Shandong/05/2011 2011/05/01 4 (HA)	KC821015	Avian	2011	NCBI	HA
KP006616 A/chicken/Shandong/JN04/2011 2011/05/10 4 (HA)	KP006616	Avian	2011	NCBI	HA
KY608231 A/goose/Jiangsu/YZ527/2011 2011/05/18 4 (HA)	KY608231	Avian	2011	NCBI	HA
MG280630 A/chicken/Heilongjiang/DLH/2011 2011/05/23 4 (HA)	MG280630	Avian	2011	NCBI	HA
MG280634 A/chicken/Shandong/C9YT/2011 2011/05/23 4 (HA)	MG280634	Avian	2011	NCBI	HA
JN869538 A/chicken/Guangdong/ZHJ/2011 2011/06/ 4 (HA)	JN869538	Avian	2011	NCBI	HA
JQ356874 A/chicken/Zhejiang/611/2011 2011/06/ 4 (HA)	JQ356874	Avian	2011	NCBI	HA
JQ356873 A/chicken/Zhejiang/607/2011 2011/06/ 4 (HA)	JQ356873	Avian	2011	NCBI	HA
KJ726691 A/chicken/Shanghai/C/2011 2011/06/ 4 (HA)	KJ726691	Avian	2011	NCBI	HA
KC821021 A/chicken/Shandong/06/2011 2011/06/01 4 (HA)	KC821021	Avian	2011	NCBI	HA
KJ419942 A/chicken/Shandong/YT4/2011 2011/06/17 4 (HA)	KJ419942	Avian	2011	NCBI	HA
KJ426401 A/chicken/Jiangsu/YZ4/2011 2011/06/22 4 (HA)	KJ426401	Avian	2011	NCBI	HA
KM113185 A/chicken/Jiangsu/C3089/2011 2011/06/25 4 (HA)	KM113185	Avian	2011	NCBI	HA
JN804554 A/chicken/Chongqing/D17/2011 2011/07/ 4 (HA)	JN804554	Avian	2011	NCBI	HA
JN804555 A/chicken/Guangdong/283/2011 2011/07/ 4 (HA)	JN804555	Avian	2011	NCBI	HA
JN804556 A/chicken/Guangdong/265/2011 2011/07/ 4 (HA)	JN804556	Avian	2011	NCBI	HA
JN804557 A/chicken/Guangdong/286/2011 2011/07/ 4 (HA)	JN804557	Avian	2011	NCBI	HA
JN986891 A/chicken/Guangdong/FJC07/2011 2011/07/ 4 (HA)	JN986891	Avian	2011	NCBI	HA
JN804456 A/chicken/Anhui/K2/2011 2011/07/ 4 (HA)	JN804456	Avian	2011	NCBI	HA
JN804457 A/chicken/Anhui/A21-2/2011 2011/07/ 4 (HA)	JN804457	Avian	2011	NCBI	HA
JN804458 A/chicken/Anhui/B6/2011 2011/07/ 4 (HA)	JN804458	Avian	2011	NCBI	HA
JN804459 A/chicken/Anhui/B7/2011 2011/07/ 4 (HA)	JN804459	Avian	2011	NCBI	HA
JN804460 A/chicken/Anhui/B19/2011 2011/07/ 4 (HA)	JN804460	Avian	2011	NCBI	HA
JN804461 A/chicken/Anhui/B20/2011 2011/07/ 4 (HA)	JN804461	Avian	2011	NCBI	HA
JN804462 A/chicken/Anhui/B23/2011 2011/07/ 4 (HA)	JN804462	Avian	2011	NCBI	HA
JN804463 A/chicken/Anhui/B24/2011 2011/07/ 4 (HA)	JN804463	Avian	2011	NCBI	HA
JN804464 A/chicken/Anhui/D3/2011 2011/07/ 4 (HA)	JN804464	Avian	2011	NCBI	HA
JN804465 A/chicken/Anhui/D8/2011 2011/07/ 4 (HA)	JN804465	Avian	2011	NCBI	HA
JN804466 A/chicken/Anhui/D19/2011 2011/07/ 4 (HA)	JN804466	Avian	2011	NCBI	HA
JN804467 A/chicken/Anhui/D21/2011 2011/07/ 4 (HA)	JN804467	Avian	2011	NCBI	HA
JN804468 A/chicken/Anhui/D29/2011 2011/07/ 4 (HA)	JN804468	Avian	2011	NCBI	HA
JN804469 A/chicken/Anhui/E15/2011 2011/07/ 4 (HA)	JN804469	Avian	2011	NCBI	HA
JN804470 A/chicken/Anhui/E22-2/2011 2011/07/ 4 (HA)	JN804470	Avian	2011	NCBI	HA
JN804471 A/chicken/Anhui/E23-2/2011 2011/07/ 4 (HA)	JN804471	Avian	2011	NCBI	HA
JN804472 A/chicken/Anhui/E24-2/2011 2011/07/ 4 (HA)	JN804472	Avian	2011	NCBI	HA
JN804473 A/chicken/Anhui/F2/2011 2011/07/ 4 (HA)	JN804473	Avian	2011	NCBI	HA
JN804474 A/chicken/Anhui/F21/2011 2011/07/ 4 (HA)	JN804474	Avian	2011	NCBI	HA
JN804475 A/chicken/Anhui/F29/2011 2011/07/ 4 (HA)	JN804475	Avian	2011	NCBI	HA
JN804476 A/chicken/Anhui/F31/2011 2011/07/ 4 (HA)	JN804476	Avian	2011	NCBI	HA
JN804477 A/chicken/Anhui/G6/2011 2011/07/ 4 (HA)	JN804477	Avian	2011	NCBI	HA
JN804478 A/chicken/Anhui/G10/2011 2011/07/ 4 (HA)	JN804478	Avian	2011	NCBI	HA
JN804479 A/chicken/Anhui/G11/2011 2011/07/ 4 (HA)	JN804479	Avian	2011	NCBI	HA
JN804480 A/chicken/Anhui/G18/2011 2011/07/ 4 (HA)	JN804480	Avian	2011	NCBI	HA
JN804481 A/chicken/Anhui/G25/2011 2011/07/ 4 (HA)	JN804481	Avian	2011	NCBI	HA
JN804482 A/chicken/Anhui/G29/2011 2011/07/ 4 (HA)	JN804482	Avian	2011	NCBI	HA
JN804483 A/chicken/Anhui/H3/2011 2011/07/ 4 (HA)	JN804483	Avian	2011	NCBI	HA
JN804484 A/chicken/Anhui/H4/2011 2011/07/ 4 (HA)	JN804484	Avian	2011	NCBI	HA
JN804485 A/chicken/Anhui/H7/2011 2011/07/ 4 (HA)	JN804485	Avian	2011	NCBI	HA
JN804486 A/chicken/Anhui/H11/2011 2011/07/ 4 (HA)	JN804486	Avian	2011	NCBI	HA
JN804487 A/chicken/Anhui/J9/2011 2011/07/ 4 (HA)	JN804487	Avian	2011	NCBI	HA
JN804488 A/chicken/Anhui/J19/2011 2011/07/ 4 (HA)	JN804488	Avian	2011	NCBI	HA
JN804489 A/chicken/Anhui/K3-2/2011 2011/07/ 4 (HA)	JN804489	Avian	2011	NCBI	HA
JN804490 A/chicken/Anhui/K4-2/2011 2011/07/ 4 (HA)	JN804490	Avian	2011	NCBI	HA
JN804491 A/chicken/Anhui/K9-2/2011 2011/07/ 4 (HA)	JN804491	Avian	2011	NCBI	HA
JN804492 A/chicken/Anhui/K11-2/2011 2011/07/ 4 (HA)	JN804492	Avian	2011	NCBI	HA
JN804493 A/chicken/Anhui/K12-2/2011 2011/07/ 4 (HA)	JN804493	Avian	2011	NCBI	HA
JN804494 A/chicken/Anhui/K17/2011 2011/07/ 4 (HA)	JN804494	Avian	2011	NCBI	HA
JN804495 A/chicken/Anhui/K18/2011 2011/07/ 4 (HA)	JN804495	Avian	2011	NCBI	HA
JN804496 A/chicken/Anhui/K25-2/2011 2011/07/ 4 (HA)	JN804496	Avian	2011	NCBI	HA
JN804497 A/chicken/Anhui/M2/2011 2011/07/ 4 (HA)	JN804497	Avian	2011	NCBI	HA
JN804498 A/chicken/Anhui/M4/2011 2011/07/ 4 (HA)	JN804498	Avian	2011	NCBI	HA
JN804499 A/chicken/Anhui/M5/2011 2011/07/ 4 (HA)	JN804499	Avian	2011	NCBI	HA
JN804500 A/chicken/Anhui/M7/2011 2011/07/ 4 (HA)	JN804500	Avian	2011	NCBI	HA
JN804501 A/chicken/Anhui/M8/2011 2011/07/ 4 (HA)	JN804501	Avian	2011	NCBI	HA
JN804502 A/chicken/Anhui/M9/2011 2011/07/ 4 (HA)	JN804502	Avian	2011	NCBI	HA
JN804503 A/chicken/Anhui/M10/2011 2011/07/ 4 (HA)	JN804503	Avian	2011	NCBI	HA
JN804504 A/chicken/Anhui/M13/2011 2011/07/ 4 (HA)	JN804504	Avian	2011	NCBI	HA
JN804505 A/chicken/Anhui/M18/2011 2011/07/ 4 (HA)	JN804505	Avian	2011	NCBI	HA
JN804506 A/chicken/Anhui/M25/2011 2011/07/ 4 (HA)	JN804506	Avian	2011	NCBI	HA
JN804507 A/chicken/Anhui/M26/2011 2011/07/ 4 (HA)	JN804507	Avian	2011	NCBI	HA
JN804508 A/chicken/Anhui/M29/2011 2011/07/ 4 (HA)	JN804508	Avian	2011	NCBI	HA
JN804509 A/chicken/Guizhou/B21/2011 2011/07/ 4 (HA)	JN804509	Avian	2011	NCBI	HA
JN804510 A/chicken/Guizhou/B26/2011 2011/07/ 4 (HA)	JN804510	Avian	2011	NCBI	HA
JN804511 A/chicken/Guizhou/D26/2011 2011/07/ 4 (HA)	JN804511	Avian	2011	NCBI	HA
JN804512 A/chicken/Guizhou/G12-2/2011 2011/07/ 4 (HA)	JN804512	Avian	2011	NCBI	HA
JN804513 A/chicken/Guizhou/J22/2011 2011/07/ 4 (HA)	JN804513	Avian	2011	NCBI	HA
JN804514 A/chicken/Henan/D17/2011 2011/07/ 4 (HA)	JN804514	Avian	2011	NCBI	HA
JN804515 A/chicken/Ningxia/04/2011 2011/07/ 4 (HA)	JN804515	Avian	2011	NCBI	HA
JN804516 A/chicken/Ningxia/29/2011 2011/07/ 4 (HA)	JN804516	Avian	2011	NCBI	HA
JN804517 A/chicken/Ningxia/30/2011 2011/07/ 4 (HA)	JN804517	Avian	2011	NCBI	HA
JN804518 A/chicken/Ningxia/31/2011 2011/07/ 4 (HA)	JN804518	Avian	2011	NCBI	HA
JN804519 A/chicken/Ningxia/47/2011 2011/07/ 4 (HA)	JN804519	Avian	2011	NCBI	HA
JN804520 A/chicken/Ningxia/99/2011 2011/07/ 4 (HA)	JN804520	Avian	2011	NCBI	HA
JN804521 A/chicken/Ningxia/101/2011 2011/07/ 4 (HA)	JN804521	Avian	2011	NCBI	HA
JN804522 A/chicken/Ningxia/102/2011 2011/07/ 4 (HA)	JN804522	Avian	2011	NCBI	HA
JN804523 A/chicken/Ningxia/112/2011 2011/07/ 4 (HA)	JN804523	Avian	2011	NCBI	HA
JN804524 A/chicken/Ningxia/113/2011 2011/07/ 4 (HA)	JN804524	Avian	2011	NCBI	HA
JN804525 A/chicken/Ningxia/153/2011 2011/07/ 4 (HA)	JN804525	Avian	2011	NCBI	HA
JN804526 A/chicken/Ningxia/181/2011 2011/07/ 4 (HA)	JN804526	Avian	2011	NCBI	HA
JN804527 A/chicken/Ningxia/182/2011 2011/07/ 4 (HA)	JN804527	Avian	2011	NCBI	HA
JN804528 A/chicken/Ningxia/183/2011 2011/07/ 4 (HA)	JN804528	Avian	2011	NCBI	HA
JN804529 A/chicken/Ningxia/184/2011 2011/07/ 4 (HA)	JN804529	Avian	2011	NCBI	HA
JN804530 A/chicken/Ningxia/189/2011 2011/07/ 4 (HA)	JN804530	Avian	2011	NCBI	HA
JN804531 A/chicken/Ningxia/191/2011 2011/07/ 4 (HA)	JN804531	Avian	2011	NCBI	HA
JN804532 A/chicken/Hubei/558/2011 2011/07/ 4 (HA)	JN804532	Avian	2011	NCBI	HA
JN804533 A/chicken/Hubei/580/2011 2011/07/ 4 (HA)	JN804533	Avian	2011	NCBI	HA
JN804534 A/chicken/Hubei/581/2011 2011/07/ 4 (HA)	JN804534	Avian	2011	NCBI	HA
JN804535 A/chicken/Hubei/661/2011 2011/07/ 4 (HA)	JN804535	Avian	2011	NCBI	HA
JN804536 A/chicken/Shanxi/33/2011 2011/07/ 4 (HA)	JN804536	Avian	2011	NCBI	HA
JN804537 A/chicken/Shanxi/36/2011 2011/07/ 4 (HA)	JN804537	Avian	2011	NCBI	HA
JN804538 A/chicken/Shanxi/38/2011 2011/07/ 4 (HA)	JN804538	Avian	2011	NCBI	HA
JN804539 A/chicken/Shanxi/39/2011 2011/07/ 4 (HA)	JN804539	Avian	2011	NCBI	HA
JN804540 A/chicken/Shanxi/43/2011 2011/07/ 4 (HA)	JN804540	Avian	2011	NCBI	HA
JN804541 A/chicken/Shanxi/55/2011 2011/07/ 4 (HA)	JN804541	Avian	2011	NCBI	HA
JN804542 A/chicken/Chongqing/K7/2011 2011/07/ 4 (HA)	JN804542	Avian	2011	NCBI	HA
JN804543 A/chicken/Chongqing/K16/2011 2011/07/ 4 (HA)	JN804543	Avian	2011	NCBI	HA
JN804544 A/chicken/Chongqing/K3/2011 2011/07/ 4 (HA)	JN804544	Avian	2011	NCBI	HA
JN804545 A/chicken/Chongqing/A56/2011 2011/07/ 4 (HA)	JN804545	Avian	2011	NCBI	HA
JN804546 A/chicken/Chongqing/K4/2011 2011/07/ 4 (HA)	JN804546	Avian	2011	NCBI	HA
JN804547 A/duck/Chongqing/B36/2011 2011/07/ 4 (HA)	JN804547	Avian	2011	NCBI	HA
JN804548 A/chicken/Chongqing/K9/2011 2011/07/ 4 (HA)	JN804548	Avian	2011	NCBI	HA
JN804549 A/duck/Chongqing/B8/2011 2011/07/ 4 (HA)	JN804549	Avian	2011	NCBI	HA
JN804550 A/chicken/Chongqing/A53/2011 2011/07/ 4 (HA)	JN804550	Avian	2011	NCBI	HA
JN804551 A/chicken/Chongqing/K23/2011 2011/07/ 4 (HA)	JN804551	Avian	2011	NCBI	HA
JN804552 A/chicken/Chongqing/K10/2011 2011/07/ 4 (HA)	JN804552	Avian	2011	NCBI	HA
JN869546 A/chicken/Guangdong/ZCY/2011 2011/07/ 4 (HA)	JN869546	Avian	2011	NCBI	HA
KJ726692 A/chicken/Shanghai/D/2011 2011/07/ 4 (HA)	KJ726692	Avian	2011	NCBI	HA
JN804553 A/chicken/Chongqing/A52/2011 2011/07/ 4 (HA)	JN804553	Avian	2011	NCBI	HA
KC821022 A/chicken/Shandong/07/2011 2011/07/01 4 (HA)	KC821022	Avian	2011	NCBI	HA
KP006639 A/duck/Shandong/QB01/2011 2011/07/23 4 (HA)	KP006639	Avian	2011	NCBI	HA
KC817007 A/chicken/Shandong/SD/2011 2011/08/ 4 (HA)	KC817007	Avian	2011	NCBI	HA
KF746748 A/chicken/Shandong/384/2011 2011/08/04 4 (HA)	KF746748	Avian	2011	NCBI	HA
KF835986 A/chicken/Wujin/19/2011 2011/08/09 4 (HA)	KF835986	Avian	2011	NCBI	HA
KJ419954 A/chicken/Shandong/BD1/2011 2011/08/25 4 (HA)	KJ419954	Avian	2011	NCBI	HA
JN986892 A/chicken/Guizhou/LCY09/2011 2011/09/ 4 (HA)	JN986892	Avian	2011	NCBI	HA
JN986893 A/chicken/Guizhou/HCF09/2011 2011/09/ 4 (HA)	JN986893	Avian	2011	NCBI	HA
KC821023 A/chicken/Shandong/09/2011 2011/09/01 4 (HA)	KC821023	Avian	2011	NCBI	HA
KR002651 A/chicken/Shandong/196/2011 2011/09/04 4 (HA)	KR002651	Avian	2011	NCBI	HA
MG280639 A/chicken/Jiangsu/YZ918/2011 2011/09/07 4 (HA)	MG280639	Avian	2011	NCBI	HA
JN986894 A/chicken/Guangxi/QCR10/2011 2011/10/ 4 (HA)	JN986894	Avian	2011	NCBI	HA
JQ770141 A/chicken/Guangdong/SQL10/2011 2011/10/ 4 (HA)	JQ770141	Avian	2011	NCBI	HA
JX122426 A/chicken/Guangdong/SYN10/2011 2011/10/ 4 (HA)	JX122426	Avian	2011	NCBI	HA
JX122427 A/chicken/Guangdong/HMZ10/2011 2011/10/ 4 (HA)	JX122427	Avian	2011	NCBI	HA
JX122431 A/chicken/Guangxi/YZT10/2011 2011/10/ 4 (HA)	JX122431	Avian	2011	NCBI	HA
JX122438 A/chicken/Guangdong/SLX10/2011 2011/10/ 4 (HA)	JX122438	Avian	2011	NCBI	HA
KC817009 A/chicken/Henan/XY1/2011 2011/10/ 4 (HA)	KC817009	Avian	2011	NCBI	HA
KC817010 A/chicken/Henan/XY2/2011 2011/10/ 4 (HA)	KC817010	Avian	2011	NCBI	HA
KC162234 A/baikal teal/Xianghai/421/2011 2011/10/ 4 (HA)	KC162234	Avian	2011	NCBI	HA
KC817008 A/chicken/Henan/SQ/2011 2011/11/ 4 (HA)	KC817008	Avian	2011	NCBI	HA
KC817013 A/chicken/Henan/ZK1/2011 2011/11/ 4 (HA)	KC817013	Avian	2011	NCBI	HA
JX122437 A/chicken/Guangdong/XXW11/2011 2011/11/ 4 (HA)	JX122437	Avian	2011	NCBI	HA
JX122435 A/chicken/Guangdong/WZD11/2011 2011/11/ 4 (HA)	JX122435	Avian	2011	NCBI	HA
JX448751 A/chicken/Hubei/TS1/2011 2011/11/ 4 (HA)	JX448751	Avian	2011	NCBI	HA
JX448752 A/chicken/Hubei/TS3/2011 2011/11/ 4 (HA)	JX448752	Avian	2011	NCBI	HA
JX448761 A/chicken/Shenyang/W2/2011 2011/11/ 4 (HA)	JX448761	Avian	2011	NCBI	HA
JX448762 A/chicken/Shenyang/W3/2011 2011/11/ 4 (HA)	JX448762	Avian	2011	NCBI	HA
JQ770134 A/chicken/Guangdong/LWZ11/2011 2011/11/ 4 (HA)	JQ770134	Avian	2011	NCBI	HA
JQ770129 A/chicken/Hunan/JYZ11/2011 2011/11/ 4 (HA)	JQ770129	Avian	2011	NCBI	HA
JN986895 A/chicken/Guangdong/SQL11/2011 2011/11/ 4 (HA)	JN986895	Avian	2011	NCBI	HA
JN986896 A/chicken/Guangdong/HMZ11/2011 2011/11/ 4 (HA)	JN986896	Avian	2011	NCBI	HA
KF844249 A/chicken/Shandong/YH01/2011 2011/11/ 4 (HA)	KF844249	Avian	2011	NCBI	HA
MF085026 A/chicken/Jiangxi/09/2011 2011/11/ 4 (HA)	MF085026	Avian	2011	NCBI	HA
MF113058 A/chicken/Jiangxi/12/2011 2011/11/ 4 (HA)	MF113058	Avian	2011	NCBI	HA
MF113066 A/chicken/Jiangxi/13/2011 2011/11/ 4 (HA)	MF113066	Avian	2011	NCBI	HA
MF113073 A/chicken/Jiangxi/14/2011 2011/11/ 4 (HA)	MF113073	Avian	2011	NCBI	HA
MF113081 A/chicken/Jiangxi/15/2011 2011/11/ 4 (HA)	MF113081	Avian	2011	NCBI	HA
MF113100 A/chicken/Jiangxi/17/2011 2011/11/ 4 (HA)	MF113100	Avian	2011	NCBI	HA
MF113114 A/chicken/Jiangxi/19/2011 2011/11/ 4 (HA)	MF113114	Avian	2011	NCBI	HA
MF113126 A/chicken/Jiangxi/20/2011 2011/11/ 4 (HA)	MF113126	Avian	2011	NCBI	HA
MF113134 A/chicken/Jiangxi/21/2011 2011/11/ 4 (HA)	MF113134	Avian	2011	NCBI	HA
MF113143 A/chicken/Jiangxi/37/2011 2011/11/ 4 (HA)	MF113143	Avian	2011	NCBI	HA
MF113151 A/chicken/Jiangxi/38/2011 2011/11/ 4 (HA)	MF113151	Avian	2011	NCBI	HA
MF113156 A/chicken/Jiangxi/40/2011 2011/11/ 4 (HA)	MF113156	Avian	2011	NCBI	HA
MF113092 A/duck/Jiangxi/16/2011 2011/11/ 4 (HA)	MF113092	Avian	2011	NCBI	HA
MF113107 A/duck/Jiangxi/18/2011 2011/11/ 4 (HA)	MF113107	Avian	2011	NCBI	HA
MF372884 A/chicken/Jiangxi/13Y/2011 2011/11/ 4 (HA)	MF372884	Avian	2011	NCBI	HA
MF372892 A/chicken/Jiangxi/15Y/2011 2011/11/ 4 (HA)	MF372892	Avian	2011	NCBI	HA
MF372900 A/chicken/Jiangxi/69Y/2011 2011/11/ 4 (HA)	MF372900	Avian	2011	NCBI	HA
KF971949 A/wild waterfowl/Dongting/C2032/2011 2011/11/01 4 (HA)	KF971949	Avian	2011	NCBI	HA
KF971957 A/wild waterfowl/Dongting/2123/2011 2011/11/01 4 (HA)	KF971957	Avian	2011	NCBI	HA
KF971965 A/wild waterfowl/Dongting/C2148/2011 2011/11/01 4 (HA)	KF971965	Avian	2011	NCBI	HA
KF971973 A/wild waterfowl/Dongting/C2149/2011 2011/11/01 4 (HA)	KF971973	Avian	2011	NCBI	HA
KF971981 A/wild waterfowl/Dongting/C2150/2011 2011/11/01 4 (HA)	KF971981	Avian	2011	NCBI	HA
KF971989 A/wild waterfowl/Dongting/C2203/2011 2011/11/01 4 (HA)	KF971989	Avian	2011	NCBI	HA
KF971997 A/wild waterfowl/Dongting/C3109 /2011 2011/11/01 4 (HA)	KF971997	Avian	2011	NCBI	HA
KC821024 A/chicken/Shandong/11/2011 2011/11/01 4 (HA)	KC821024	Avian	2011	NCBI	HA
MG280640 A/chicken/Jiangsu/WJ37/2011 2011/11/11 4 (HA)	MG280640	Avian	2011	NCBI	HA
CY146660 A/duck/Hunan/S4111/2011 2011/11/11 4 (HA)	CY146660	Avian	2011	NCBI	HA
KJ419953 A/chicken/Shandong/YT15/2011 2011/11/15 4 (HA)	KJ419953	Avian	2011	NCBI	HA
KM113137 A/chicken/Guizhou/C4058/2011 2011/11/15 4 (HA)	KM113137	Avian	2011	NCBI	HA
KM113113 A/chicken/Yunnan/C4090/2011 2011/11/15 4 (HA)	KM113113	Avian	2011	NCBI	HA
MN686367 A/chicken/China/AV1534HA-4.seq/2011 2011/11/26 4 (HA)	MN686367	Avian	2011	NCBI	HA
JQ770130 A/chicken/Guangxi/LYY12/2011 2011/12/ 4 (HA)	JQ770130	Avian	2011	NCBI	HA
JQ770131 A/chicken/Guangdong/ZW12/2011 2011/12/ 4 (HA)	JQ770131	Avian	2011	NCBI	HA
JQ770132 A/chicken/Guangdong/SYX12/2011 2011/12/ 4 (HA)	JQ770132	Avian	2011	NCBI	HA
JQ770133 A/chicken/Guangdong/LJT12/2011 2011/12/ 4 (HA)	JQ770133	Avian	2011	NCBI	HA
JQ770124 A/chicken/Zhejiang/WXQ12/2011 2011/12/ 4 (HA)	JQ770124	Avian	2011	NCBI	HA
JQ770125 A/chicken/Zhejiang/KHZ12/2011 2011/12/ 4 (HA)	JQ770125	Avian	2011	NCBI	HA
JQ770126 A/chicken/Zhejiang/HGH12/2011 2011/12/ 4 (HA)	JQ770126	Avian	2011	NCBI	HA
JQ770127 A/chicken/Zhejiang/FYQ12/2011 2011/12/ 4 (HA)	JQ770127	Avian	2011	NCBI	HA
JQ770128 A/chicken/Zhejiang/FXK12/2011 2011/12/ 4 (HA)	JQ770128	Avian	2011	NCBI	HA
JQ770135 A/chicken/Guangdong/SJS12/2011 2011/12/ 4 (HA)	JQ770135	Avian	2011	NCBI	HA
JQ770136 A/chicken/Guangdong/LFQ12/2011 2011/12/ 4 (HA)	JQ770136	Avian	2011	NCBI	HA
JQ770137 A/chicken/Guangdong/CYH12/2011 2011/12/ 4 (HA)	JQ770137	Avian	2011	NCBI	HA
JQ770138 A/chicken/Zhejiang/SYP12/2011 2011/12/ 4 (HA)	JQ770138	Avian	2011	NCBI	HA
JQ770139 A/chicken/Zhejiang/DJR12/2011 2011/12/ 4 (HA)	JQ770139	Avian	2011	NCBI	HA
JQ770140 A/chicken/Guangdong/LYH12/2011 2011/12/ 4 (HA)	JQ770140	Avian	2011	NCBI	HA
JQ770142 A/chicken/Zhejiang/ZGPL12/2011 2011/12/ 4 (HA)	JQ770142	Avian	2011	NCBI	HA
JQ770143 A/chicken/Zhejiang/XBF12/2011 2011/12/ 4 (HA)	JQ770143	Avian	2011	NCBI	HA
JX122428 A/chicken/Guangdong/YXL12/2011 2011/12/ 4 (HA)	JX122428	Avian	2011	NCBI	HA
JX448758 A/chicken/Shandong/M4/2011 2011/12/ 4 (HA)	JX448758	Avian	2011	NCBI	HA
JX448759 A/chicken/Shandong/M6/2011 2011/12/ 4 (HA)	JX448759	Avian	2011	NCBI	HA
JX122434 A/chicken/Guangxi/LWF12/2011 2011/12/ 4 (HA)	JX122434	Avian	2011	NCBI	HA
JX122432 A/chicken/Guangxi/LYY/2011 2011/12/ 4 (HA)	JX122432	Avian	2011	NCBI	HA
KC920694 A/chicken/Jiangsu/QF/2011 2011/12/01 4 (HA)	KC920694	Avian	2011	NCBI	HA
KC821020 A/chicken/Hebei/FL/2011 2011/12/01 4 (HA)	KC821020	Avian	2011	NCBI	HA
KP865957 A/chicken/Anhui/A2005/2011 2011/12/02 4 (HA)	KP865957	Avian	2011	NCBI	HA
KP865958 A/chicken/Jiangsu/A2093/2011 2011/12/02 4 (HA)	KP865958	Avian	2011	NCBI	HA
KP865959 A/chicken/Shanghai/B469/2011 2011/12/02 4 (HA)	KP865959	Avian	2011	NCBI	HA
KP865960 A/chicken/Shandong/A2043/2011 2011/12/02 4 (HA)	KP865960	Avian	2011	NCBI	HA
KP865961 A/chicken/Hunan/B445/2011 2011/12/02 4 (HA)	KP865961	Avian	2011	NCBI	HA
KP865962 A/chicken/Anhui/B278/2011 2011/12/02 4 (HA)	KP865962	Avian	2011	NCBI	HA
KF714783 A/chicken/Hunan/12/2011 2011/12/03 4 (HA)	KF714783	Avian	2011	NCBI	HA
MN686258 A/chicken/China/AV1548HA-4.seq/2011 2011/12/06 4 (HA)	MN686258	Avian	2011	NCBI	HA
MN686275 A/chicken/China/AV1535HA-4.seq/2011 2011/12/06 4 (HA)	MN686275	Avian	2011	NCBI	HA
KJ419939 A/chicken/Shandong/YT21/2011 2011/12/30 4 (HA)	KJ419939	Avian	2011	NCBI	HA
KY440991 A/chicken/Shandong/e5/2012 2012// 4 (HA)	KY440991	Avian	2012	NCBI	HA
KY440992 A/chicken/Shandong/e6/2012 2012// 4 (HA)	KY440992	Avian	2012	NCBI	HA
KY440993 A/chicken/Shandong/e8/2012 2012// 4 (HA)	KY440993	Avian	2012	NCBI	HA
KY440994 A/chicken/Shandong/e9/2012 2012// 4 (HA)	KY440994	Avian	2012	NCBI	HA
KP185950 A/chicken/Anhui/230/2012 2012// 4 (HA)	KP185950	Avian	2012	NCBI	HA
KP185955 A/chicken/Guizhou/299/2012 2012// 4 (HA)	KP185955	Avian	2012	NCBI	HA
KP185956 A/chicken/Henan/322/2012 2012// 4 (HA)	KP185956	Avian	2012	NCBI	HA
KP185960 A/chicken/Jiangsu/331/2012 2012// 4 (HA)	KP185960	Avian	2012	NCBI	HA
KP185964 A/chicken/Shandong/160/2012 2012// 4 (HA)	KP185964	Avian	2012	NCBI	HA
KP185965 A/chicken/Sichuan/267/2012 2012// 4 (HA)	KP185965	Avian	2012	NCBI	HA
KP185966 A/chicken/Xinjiang/34/2012 2012// 4 (HA)	KP185966	Avian	2012	NCBI	HA
KP185967 A/chicken/Yunnan/361/2012 2012// 4 (HA)	KP185967	Avian	2012	NCBI	HA
KP185974 A/pigeon/Guizhou/111/2012 2012// 4 (HA)	KP185974	Avian	2012	NCBI	HA
KP185975 A/pigeon/Guizhou/112/2012 2012// 4 (HA)	KP185975	Avian	2012	NCBI	HA
KP185976 A/pigeon/Guizhou/114/2012 2012// 4 (HA)	KP185976	Avian	2012	NCBI	HA
KP185977 A/pigeon/Guizhou/147/2012 2012// 4 (HA)	KP185977	Avian	2012	NCBI	HA
KP185979 A/pigeon/Guizhou/29/2012 2012// 4 (HA)	KP185979	Avian	2012	NCBI	HA
KP185981 A/pigeon/Hubei/227/2012 2012// 4 (HA)	KP185981	Avian	2012	NCBI	HA
KP185982 A/pigeon/Hubei/228/2012 2012// 4 (HA)	KP185982	Avian	2012	NCBI	HA
KP185983 A/pigeon/Hubei/230/2012 2012// 4 (HA)	KP185983	Avian	2012	NCBI	HA
KP185984 A/pigeon/Hubei/269/2012 2012// 4 (HA)	KP185984	Avian	2012	NCBI	HA
KP185993 A/pigeon/Ningxia/100/2012 2012// 4 (HA)	KP185993	Avian	2012	NCBI	HA
KP185994 A/pigeon/Ningxia/21/2012 2012// 4 (HA)	KP185994	Avian	2012	NCBI	HA
KP185995 A/pigeon/Ningxia/22/2012 2012// 4 (HA)	KP185995	Avian	2012	NCBI	HA
KP185997 A/pigeon/Ningxia/58/2012 2012// 4 (HA)	KP185997	Avian	2012	NCBI	HA
KP185998 A/pigeon/Ningxia/60/2012 2012// 4 (HA)	KP185998	Avian	2012	NCBI	HA
KP185999 A/pigeon/Ningxia/82/2012 2012// 4 (HA)	KP185999	Avian	2012	NCBI	HA
KP186000 A/pigeon/Ningxia/99/2012 2012// 4 (HA)	KP186000	Avian	2012	NCBI	HA
KP186001 A/pigeon/Shanxi/87/2012 2012// 4 (HA)	KP186001	Avian	2012	NCBI	HA
KP186004 A/quail/Hainan/250/2012 2012// 4 (HA)	KP186004	Avian	2012	NCBI	HA
KP186006 A/quail/Jiangsu/S12/2012 2012// 4 (HA)	KP186006	Avian	2012	NCBI	HA
KP186007 A/quail/Jiangsu/S15/2012 2012// 4 (HA)	KP186007	Avian	2012	NCBI	HA
KP186008 A/quail/Jiangsu/S16/2012 2012// 4 (HA)	KP186008	Avian	2012	NCBI	HA
KJ768999 A/chicken/Guangdong/SJR01/2012 2012/01/ 4 (HA)	KJ768999	Avian	2012	NCBI	HA
KJ769000 A/chicken/Guangdong/LZL01/2012 2012/01/ 4 (HA)	KJ769000	Avian	2012	NCBI	HA
KJ769001 A/chicken/Guangdong/LRZ01/2012 2012/01/ 4 (HA)	KJ769001	Avian	2012	NCBI	HA
KJ768995 A/chicken/Guangdong/YYS01/2012 2012/01/ 4 (HA)	KJ768995	Avian	2012	NCBI	HA
KC417046 A/chicken/Shanghai/C1/2012 2012/01/ 4 (HA)	KC417046	Avian	2012	NCBI	HA
KC417047 A/chicken/Shanghai/C2/2012 2012/01/ 4 (HA)	KC417047	Avian	2012	NCBI	HA
KC417048 A/chicken/Shanghai/C3/2012 2012/01/ 4 (HA)	KC417048	Avian	2012	NCBI	HA
KX598439 A/chicken/Guangdong/SIC1/2012 2012/01/ 4 (HA)	KX598439	Avian	2012	NCBI	HA
JX437685 A/egret/Hunan/1/2012 2012/01/05 4 (HA)	JX437685	Avian	2012	NCBI	HA
KM609563 A/chicken/Shandong/yt0106/2012 2012/01/06 4 (HA)	KM609563	Avian	2012	NCBI	HA
KJ000704 A/chicken/Jiangsu/WJ101/2012 2012/01/20 4 (HA)	KJ000704	Avian	2012	NCBI	HA
KJ768993 A/chicken/Guangdong/CGH01/2012 2012/02/ 4 (HA)	KJ768993	Avian	2012	NCBI	HA
KJ768989 A/chicken/Guangdong/DSF02/2012 2012/02/ 4 (HA)	KJ768989	Avian	2012	NCBI	HA
KJ768991 A/chicken/Guangdong/CJD02/2012 2012/02/ 4 (HA)	KJ768991	Avian	2012	NCBI	HA
KJ768997 A/chicken/Guangdong/WBQ02/2012 2012/02/ 4 (HA)	KJ768997	Avian	2012	NCBI	HA
KJ768984 A/chicken/Guangdong/JJM02/2012 2012/02/ 4 (HA)	KJ768984	Avian	2012	NCBI	HA
KC817014 A/chicken/Henan/ZK2/2012 2012/02/ 4 (HA)	KC817014	Avian	2012	NCBI	HA
KF714775 A/chicken/Hunan/1/2012 2012/02/01 4 (HA)	KF714775	Avian	2012	NCBI	HA
KF059279 A/chicken/Beijing/F1/2012 2012/02/01 4 (HA)	KF059279	Avian	2012	NCBI	HA
KM609568 A/chicken/Shandong/wf0202/2012 2012/02/02 4 (HA)	KM609568	Avian	2012	NCBI	HA
KJ426396 A/chicken/Jiangsu/XZ57/2012 2012/02/07 4 (HA)	KJ426396	Avian	2012	NCBI	HA
MG280641 A/chicken/Jiangsu/YZ150/2012 2012/02/19 4 (HA)	MG280641	Avian	2012	NCBI	HA
MG280642 A/chicken/Jiangsu/YZ177/2012 2012/02/19 4 (HA)	MG280642	Avian	2012	NCBI	HA
KY608239 A/goose/Jiangsu/SQ119/2012 2012/02/19 4 (HA)	KY608239	Avian	2012	NCBI	HA
KJ426397 A/chicken/Jiangsu/WJ58/2012 2012/02/21 4 (HA)	KJ426397	Avian	2012	NCBI	HA
KJ768985 A/chicken/Guangdong/H36/2012 2012/03/ 4 (HA)	KJ768985	Avian	2012	NCBI	HA
KJ768986 A/chicken/Guangdong/H19/2012 2012/03/ 4 (HA)	KJ768986	Avian	2012	NCBI	HA
JX448768 A/chicken/Shandong/WF4/2012 2012/03/ 4 (HA)	JX448768	Avian	2012	NCBI	HA
JX448764 A/chicken/Shandong/P2/2012 2012/03/ 4 (HA)	JX448764	Avian	2012	NCBI	HA
JX448765 A/chicken/Fujian/SN2/2012 2012/03/ 4 (HA)	JX448765	Avian	2012	NCBI	HA
KF972005 A/wild waterfowl/Dongting/C4296/2012 2012/03/01 4 (HA)	KF972005	Avian	2012	NCBI	HA
KF972013 A/wild waterfowl/Dongting/C4316/2012 2012/03/01 4 (HA)	KF972013	Avian	2012	NCBI	HA
KF972021 A/wild waterfowl/Dongting/C4317/2012 2012/03/01 4 (HA)	KF972021	Avian	2012	NCBI	HA
KF972029 A/wild waterfowl/Dongting/C4326/2012 2012/03/01 4 (HA)	KF972029	Avian	2012	NCBI	HA
KF972037 A/wild waterfowl/Dongting/C4327/2012 2012/03/01 4 (HA)	KF972037	Avian	2012	NCBI	HA
KF972045 A/wild waterfowl/Dongting/C4329/2012 2012/03/01 4 (HA)	KF972045	Avian	2012	NCBI	HA
KF972053 A/wild waterfowl/Dongting/C4429/2012 2012/03/01 4 (HA)	KF972053	Avian	2012	NCBI	HA
KF972061 A/wild waterfowl/Dongting/C4430/2012 2012/03/01 4 (HA)	KF972061	Avian	2012	NCBI	HA
KF972069 A/wild waterfowl/Dongting/PC2539/2012 2012/03/01 4 (HA)	KF972069	Avian	2012	NCBI	HA
KF972077 A/wild waterfowl/Dongting/PC2540/2012 2012/03/01 4 (HA)	KF972077	Avian	2012	NCBI	HA
KF972085 A/wild waterfowl/Dongting/PC2553/2012 2012/03/01 4 (HA)	KF972085	Avian	2012	NCBI	HA
KF972093 A/wild waterfowl/Dongting/PC2559/2012 2012/03/01 4 (HA)	KF972093	Avian	2012	NCBI	HA
KF972101 A/wild waterfowl/Dongting/PC2560/2012 2012/03/01 4 (HA)	KF972101	Avian	2012	NCBI	HA
KF972109 A/wild waterfowl/Dongting/PC2562/2012 2012/03/01 4 (HA)	KF972109	Avian	2012	NCBI	HA
KF972117 A/wild waterfowl/Dongting/PC2574/2012 2012/03/01 4 (HA)	KF972117	Avian	2012	NCBI	HA
KJ000710 A/chicken/Jiangsu/WJ57/2012 2012/03/02 4 (HA)	KJ000710	Avian	2012	NCBI	HA
KF886385 A/chicken/Jilin/DH102/2012 2012/03/06 4 (HA)	KF886385	Avian	2012	NCBI	HA
KC920690 A/chicken/Shandong/P214535F101/2012 2012/03/07 4 (HA)	KC920690	Avian	2012	NCBI	HA
KF886393 A/chicken/Jilin/DH104/2012 2012/03/11 4 (HA)	KF886393	Avian	2012	NCBI	HA
KF886401 A/chicken/Jilin/DH108/2012 2012/03/13 4 (HA)	KF886401	Avian	2012	NCBI	HA
KF886409 A/chicken/Jilin/DH109/2012 2012/03/17 4 (HA)	KF886409	Avian	2012	NCBI	HA
KC920697 A/chicken/Shandong/171965W6F104/2012 2012/03/21 4 (HA)	KC920697	Avian	2012	NCBI	HA
KF715244 A/chicken/Gansu/419/2012 2012/03/24 4 (HA)	KF715244	Avian	2012	NCBI	HA
KM113233 A/chicken/Guangxi/C1435/2012 2012/03/24 4 (HA)	KM113233	Avian	2012	NCBI	HA
MG280643 A/chicken/Jiangsu/YZ253/2012 2012/03/25 4 (HA)	MG280643	Avian	2012	NCBI	HA
KT216643 A/chicken/Jiangsu/XZ0407/2012 2012/04/ 4 (HA)	KT216643	Avian	2012	NCBI	HA
KF835982 A/chicken/Qingdao/04/2012 2012/04/01 4 (HA)	KF835982	Avian	2012	NCBI	HA
KJ907695 A/great bustard/InnerMongolia/IM-E2/2012 2012/04/01 4 (HA)	KJ907695	Avian	2012	NCBI	HA
KF059275 A/chicken/Shandong/zc4/2012 2012/04/01 4 (HA)	KF059275	Avian	2012	NCBI	HA
KJ000706 A/chicken/Jiangsu/NG22/2012 2012/04/04 4 (HA)	KJ000706	Avian	2012	NCBI	HA
MK979296 A/chicken/China/TL01/2012 2012/04/15 4 (HA)	MK979296	Avian	2012	NCBI	HA
MK979360 A/chicken/China/SZ02/2012 2012/04/15 4 (HA)	MK979360	Avian	2012	NCBI	HA
KC920698 A/chicken/Shandong/FXWH13A/2012 2012/04/21 4 (HA)	KC920698	Avian	2012	NCBI	HA
MG280644 A/chicken/Jiangsu/YZ562/2012 2012/04/27 4 (HA)	MG280644	Avian	2012	NCBI	HA
MG280661 A/chicken/Jiangsu/YZ667/2012 2012/04/27 4 (HA)	MG280661	Avian	2012	NCBI	HA
MG280662 A/chicken/Jiangsu/YZ687/2012 2012/04/27 4 (HA)	MG280662	Avian	2012	NCBI	HA
KM609576 A/chicken/Shandong/qd0427/2012 2012/04/27 4 (HA)	KM609576	Avian	2012	NCBI	HA
KY608247 A/goose/Jiangsu/JD564/2012 2012/04/27 4 (HA)	KY608247	Avian	2012	NCBI	HA
MG280656 A/chicken/Jiangsu/YZ640/2012 2012/04/27 4 (HA)	MG280656	Avian	2012	NCBI	HA
MG280648 A/chicken/Zhejiang/618/2012 2012/04/27 4 (HA)	MG280648	Avian	2012	NCBI	HA
JX448766 A/chicken/Zhejiang/HQD/2012 2012/05/ 4 (HA)	JX448766	Avian	2012	NCBI	HA
KF059276 A/chicken/Tianjin/61/2012 2012/05/01 4 (HA)	KF059276	Avian	2012	NCBI	HA
MK979336 A/chicken/China/PJ03/2012 2012/05/05 4 (HA)	MK979336	Avian	2012	NCBI	HA
KC920695 A/chicken/GuangXi/GLLY/2012 2012/05/12 4 (HA)	KC920695	Avian	2012	NCBI	HA
KJ426324 A/chicken/Shandong/WF0513/2012 2012/05/13 4 (HA)	KJ426324	Avian	2012	NCBI	HA
KC920696 A/chicken/Liaoning/PJXM15/2012 2012/05/16 4 (HA)	KC920696	Avian	2012	NCBI	HA
KM609575 A/chicken/Shandong/qd0516/2012 2012/05/16 4 (HA)	KM609575	Avian	2012	NCBI	HA
KM113225 A/duck/Zhejiang/C2046/2012 2012/05/18 4 (HA)	KM113225	Avian	2012	NCBI	HA
KM113209 A/chicken/Sichuan/C2151/2012 2012/05/18 4 (HA)	KM113209	Avian	2012	NCBI	HA
KM113201 A/chicken/Guangxi/C2163/2012 2012/05/18 4 (HA)	KM113201	Avian	2012	NCBI	HA
KM609590 A/chicken/Jilin/0519/2012 2012/05/19 4 (HA)	KM609590	Avian	2012	NCBI	HA
KC920692 A/chicken/ShanXi/WSDX/2012 2012/05/26 4 (HA)	KC920692	Avian	2012	NCBI	HA
JX448767 A/chicken/Shandong/P6/2012 2012/06/ 4 (HA)	JX448767	Avian	2012	NCBI	HA
JX846585 A/chicken/Henan/YX/2012 2012/06/ 4 (HA)	JX846585	Avian	2012	NCBI	HA
KF059274 A/chicken/Beijing/HD06/2012 2012/06/01 4 (HA)	KF059274	Avian	2012	NCBI	HA
KF059277 A/chicken/Tianjin/614/2012 2012/06/01 4 (HA)	KF059277	Avian	2012	NCBI	HA
KJ426330 A/chicken/Jiangsu/YZ0657/2012 2012/06/03 4 (HA)	KJ426330	Avian	2012	NCBI	HA
KJ000708 A/chicken/Shandong/QD6/2012 2012/06/06 4 (HA)	KJ000708	Avian	2012	NCBI	HA
KM609561 A/chicken/Shandong/zc0606/2012 2012/06/06 4 (HA)	KM609561	Avian	2012	NCBI	HA
KJ426323 A/chicken/Shandong/0613/2012 2012/06/13 4 (HA)	KJ426323	Avian	2012	NCBI	HA
KJ426329 A/chicken/Jiangsu/XZ0616/2012 2012/06/16 4 (HA)	KJ426329	Avian	2012	NCBI	HA
KC920691 A/chicken/Shandong/P614832F101/2012 2012/06/19 4 (HA)	KC920691	Avian	2012	NCBI	HA
KC920693 A/chicken/Hebei/QHDzd/2012 2012/06/21 4 (HA)	KC920693	Avian	2012	NCBI	HA
KJ907687 A/duck/Jilin/JL-2/2012 2012/07/01 4 (HA)	KJ907687	Avian	2012	NCBI	HA
KM609560 A/chicken/Shanxi/0703/2012 2012/07/03 4 (HA)	KM609560	Avian	2012	NCBI	HA
KM609587 A/chicken/Liaoning/0704/2012 2012/07/04 4 (HA)	KM609587	Avian	2012	NCBI	HA
MK979328 A/chicken/China/LY04/2012 2012/07/09 4 (HA)	MK979328	Avian	2012	NCBI	HA
MK979344 A/chicken/China/SN02/2012 2012/07/09 4 (HA)	MK979344	Avian	2012	NCBI	HA
MK979352 A/chicken/China/SY03/2012 2012/07/09 4 (HA)	MK979352	Avian	2012	NCBI	HA
MG280664 A/chicken/Jiangsu/YZ737/2012 2012/07/17 4 (HA)	MG280664	Avian	2012	NCBI	HA
KF886481 A/wild bird/Jilin/SJ95/2012 2012/07/17 4 (HA)	KF886481	Avian	2012	NCBI	HA
KM285397 A/chicken/Shandong/818/2012 2012/08/08 4 (HA)	KM285397	Avian	2012	NCBI	HA
KF886417 A/chicken/Jilin/SJ12/2012 2012/08/13 4 (HA)	KF886417	Avian	2012	NCBI	HA
KF886425 A/chicken/Jilin/SJ13/2012 2012/08/15 4 (HA)	KF886425	Avian	2012	NCBI	HA
KF886433 A/chicken/Jilin/SJ15/2012 2012/08/15 4 (HA)	KF886433	Avian	2012	NCBI	HA
KF886441 A/chicken/Jilin/SJ16/2012 2012/08/15 4 (HA)	KF886441	Avian	2012	NCBI	HA
KF886449 A/chicken/Jilin/SJ19/2012 2012/08/27 4 (HA)	KF886449	Avian	2012	NCBI	HA
KM609583 A/chicken/Shandong/lc0830/2012 2012/08/30 4 (HA)	KM609583	Avian	2012	NCBI	HA
KP693777 A/chicken/Yangzhou/2/2012 2012/09/ 4 (HA)	KP693777	Avian	2012	NCBI	HA
MG925537 A/chicken/Shandong/853/2012 2012/09/05 4 (HA)	MG925537	Avian	2012	NCBI	HA
KF886457 A/chicken/Jilin/SJ150/2012 2012/09/05 4 (HA)	KF886457	Avian	2012	NCBI	HA
MG280663 A/chicken/Jiangsu/YZ709/2012 2012/09/08 4 (HA)	MG280663	Avian	2012	NCBI	HA
KF886465 A/chicken/Jilin/SJ172/2012 2012/09/11 4 (HA)	KF886465	Avian	2012	NCBI	HA
KM609572 A/chicken/Shandong/qd0920/2012 2012/09/20 4 (HA)	KM609572	Avian	2012	NCBI	HA
KX421150 A/swine/Yantai/16/2012 2012/09/21 4 (HA)	KX421150	Swine	2012	NCBI	HA
MG280665 A/chicken/Jiangsu/YZ752/2012 2012/10/03 4 (HA)	MG280665	Avian	2012	NCBI	HA
KM609571 A/chicken/Shandong/qd1013/2012 2012/10/13 4 (HA)	KM609571	Avian	2012	NCBI	HA
KM609591 A/chicken/Hebei/1024/2012 2012/10/24 4 (HA)	KM609591	Avian	2012	NCBI	HA
KP006622 A/chicken/Shandong/TA01/2012 2012/10/25 4 (HA)	KP006622	Avian	2012	NCBI	HA
KF886473 A/chicken/Jilin/SJJT/2012 2012/10/26 4 (HA)	KF886473	Avian	2012	NCBI	HA
KM609589 A/chicken/Jilin/1031/2012 2012/10/31 4 (HA)	KM609589	Avian	2012	NCBI	HA
KX598442 A/chicken/Guangdong/SIC2/2012 2012/11/ 4 (HA)	KX598442	Avian	2012	NCBI	HA
KC879301 A/chicken/Guangdong/ZW/2012 2012/11/03 4 (HA)	KC879301	Avian	2012	NCBI	HA
KC464598 A/brambling/Beijing/16/2012 2012/11/07 4 (HA)	KC464598	Avian	2012	NCBI	HA
KF886489 A/chicken/Jilin/GYH1/2012 2012/11/10 4 (HA)	KF886489	Avian	2012	NCBI	HA
KP006624 A/chicken/Shandong/TA02/2012 2012/11/12 4 (HA)	KP006624	Avian	2012	NCBI	HA
KJ426395 A/chicken/Zhejiang/JX42/2012 2012/11/12 4 (HA)	KJ426395	Avian	2012	NCBI	HA
KM609570 A/chicken/Shandong/qd1115/2012 2012/11/15 4 (HA)	KM609570	Avian	2012	NCBI	HA
KC879302 A/chicken/Shandong/YS/2012 2012/11/16 4 (HA)	KC879302	Avian	2012	NCBI	HA
KM609586 A/chicken/Liaoning/1116/2012 2012/11/16 4 (HA)	KM609586	Avian	2012	NCBI	HA
KC767259 A/chicken/Shaanxi/11/2012 2012/11/17 4 (HA)	KC767259	Avian	2012	NCBI	HA
KF886497 A/chicken/Jilin/GYH1-1/2012 2012/11/21 4 (HA)	KF886497	Avian	2012	NCBI	HA
KF886505 A/chicken/Jilin/GYH2-1/2012 2012/11/21 4 (HA)	KF886505	Avian	2012	NCBI	HA
KF886513 A/chicken/Jilin/GYH3-1/2012 2012/11/21 4 (HA)	KF886513	Avian	2012	NCBI	HA
KP006617 A/chicken/Shandong/LC01/2012 2012/11/28 4 (HA)	KP006617	Avian	2012	NCBI	HA
KJ768994 A/chicken/Guangdong/ZMJ12/2012 2012/12/ 4 (HA)	KJ768994	Avian	2012	NCBI	HA
KP657978 A/chicken/Jiangsu/YZ4/2012 2012/12/ 4 (HA)	KP657978	Avian	2012	NCBI	HA
KC817006 A/chicken/Henan/LH/2012 2012/12/ 4 (HA)	KC817006	Avian	2012	NCBI	HA
KX598430 A/chicken/Hubei/SIC3/2012 2012/12/ 4 (HA)	KX598430	Avian	2012	NCBI	HA
KP865969 A/chicken/Jiangsu/C1243/2012 2012/12/02 4 (HA)	KP865969	Avian	2012	NCBI	HA
KP865970 A/chicken/Jiangsu/C1020/2012 2012/12/02 4 (HA)	KP865970	Avian	2012	NCBI	HA
KP865968 A/duck/Anhui/C652/2012 2012/12/02 4 (HA)	KP865968	Avian	2012	NCBI	HA
KP865967 A/duck/Anhui/C330/2012 2012/12/02 4 (HA)	KP865967	Avian	2012	NCBI	HA
KP865964 A/duck/Anhui/C313/2012 2012/12/02 4 (HA)	KP865964	Avian	2012	NCBI	HA
KP865965 A/chicken/Guangdong/C76/2012 2012/12/02 4 (HA)	KP865965	Avian	2012	NCBI	HA
KP865966 A/chicken/Zhejiang/B2013/2012 2012/12/02 4 (HA)	KP865966	Avian	2012	NCBI	HA
KP865963 A/duck/Zhejiang/B1995/2012 2012/12/02 4 (HA)	KP865963	Avian	2012	NCBI	HA
KC879298 A/chicken/Henan/HF/2012 2012/12/03 4 (HA)	KC879298	Avian	2012	NCBI	HA
KM609564 A/chicken/Shandong/wf1206/2012 2012/12/06 4 (HA)	KM609564	Avian	2012	NCBI	HA
KF886521 A/chicken/Jilin/A/2012 2012/12/09 4 (HA)	KF886521	Avian	2012	NCBI	HA
KM609565 A/chicken/Shandong/wf12010/2012 2012/12/10 4 (HA)	KM609565	Avian	2012	NCBI	HA
KC879299 A/chicken/Jiangsu/HA/2012 2012/12/12 4 (HA)	KC879299	Avian	2012	NCBI	HA
KU762376 A/chicken/Anhui/1220/2012 2012/12/20 4 (HA)	KU762376	Avian	2012	NCBI	HA
KU762388 A/goose/Anhui/1221/2012 2012/12/21 4 (HA)	KU762388	Avian	2012	NCBI	HA
KU762377 A/chicken/Anhui/1222/2012 2012/12/22 4 (HA)	KU762377	Avian	2012	NCBI	HA
MK979312 A/chicken/China/FX04/2012 2012/12/22 4 (HA)	MK979312	Avian	2012	NCBI	HA
KU762378 A/chicken/Anhui/1223/2012 2012/12/23 4 (HA)	KU762378	Avian	2012	NCBI	HA
KP006603 A/chicken/Shandong/LC02/2012 2012/12/23 4 (HA)	KP006603	Avian	2012	NCBI	HA
KC879300 A/chicken/Shanxi/YC/2012 2012/12/24 4 (HA)	KC879300	Avian	2012	NCBI	HA
KM609569 A/chicken/Shandong/qd1224/2012 2012/12/24 4 (HA)	KM609569	Avian	2012	NCBI	HA
KM113161 A/chicken/Jiangsu/C3226/2012 2012/12/25 4 (HA)	KM113161	Avian	2012	NCBI	HA
KM113153 A/chicken/Hunan/C3229/2012 2012/12/25 4 (HA)	KM113153	Avian	2012	NCBI	HA
KM113089 A/chicken/Jiangsu/C4258/2012 2012/12/25 4 (HA)	KM113089	Avian	2012	NCBI	HA
KF638575 A/chicken/Shaanxi/xy1/2012 2012/12/26 4 (HA)	KF638575	Avian	2012	NCBI	HA
KP006641 A/duck/Shandong/TA01/2012 2012/12/27 4 (HA)	KP006641	Avian	2012	NCBI	HA
[truncated: 19,957 more rows]
