# Supplementary material for: Genetic, biological and epidemiological study on a cluster of H9N2 avian influenza virus infections among chickens, a pet cat, and humans at a backyard farm in Guangxi, China
Source: Emerg Microbes Infect. 2022 Dec 18;12(1):2143282. doi: 10.1080/22221751.2022.2143282 (PMC9769140; doi:10.1080/22221751.2022.2143282)
Supplement: Supplemental Material [file TEMI_A_2143282_SM6328.zip › Supplemental_TableS2.xlsx]

## Sheet: Sheet1
Table S2 Read depths for nucleotides of the amino acid substitutions resulted from SNPs specific for H9N2 AIVs isolated from the human and cat compared to two others from chicken
Gene	Position (aa)	Position (nt)	Read depth				Host
			A	C	T	G
HA	138	1st	3607	2	1	609	Human
		2nd	2	5005	0	1
		3rd	5038	1	0	5
	475	1st	7	1	5	7936	Human
		2nd	7948	0	1	7
		3rd	3	7204	746	0
	475	1st	0	0	0	7925	Cat
		2nd	7922	0	1	15
		3rd	3	7450	467	0
NA	13	1st	5	0	4	7954	Cat
		2nd	6	35	7932	1
		3rd	4	3275	4642	3
PB2	50	1st	3495	387	8	4	Cat
		2nd	151	20	3366	14
		3rd	6	0	2	3280
PB1	657	1st	1	0	726	8	Human
		2nd	789	0	0	0
		3rd	98	2	748	1
MP1	230	1st	7967	11	2	8	Cat
		2nd	7962	7	9	11
		3rd	1159	1	3	6827
NP	271	1st	2	0	4	7953	Cat
		2nd	6	7948	11	0
		3rd	5	6689	1196	2
NS1	139	1st	7945	2	9	9	Human
		2nd	7944	1	4	13
		3rd	9	1040	5932	1
NS1	202	1st	3	1	4	7991	Cat
		2nd	1221	6774	2	0
		3rd	1	16	7963	19
